# Supplementary material for: The Landscape of Small Non-Coding RNAs in Triple-Negative Breast Cancer
Source: Genes (Basel). 2018 Jan 10;9(1):29. doi: 10.3390/genes9010029 (PMC5793181; doi:10.3390/genes9010029)
Supplement: Supplementary file 1 [file genes-09-00029-s001.zip]

Archive with 8 entries (8 files):
- Supplemental_Figure_S1 unsupervise.jpg
- Supplemental_Figure_S2_TSG.jpg
- Supplemental_Figure_S3_OG.jpg
- TableS1_TNBC.xlsx
- TableS2_sRNA_cleaned.xlsx
- TableS3_unique_sRNAs.xlsx
- TableS4_pathway.xlsx
- TableS5_TSG_OG.xlsx
