# Supplementary material for: The Landscape of Small Non-Coding RNAs in Triple-Negative Breast Cancer
Source: Genes (Basel). 2018 Jan 10;9(1):29. doi: 10.3390/genes9010029 (PMC5793181; doi:10.3390/genes9010029)
Supplement: Supplementary file 1 [file genes-09-00029-s001.zip › TableS1_TNBC.xlsx]

## Sheet: TNBC_miRNA_meta
Table S1. The 26 TNBC cell line and their subtypes
Cell Line	TNBC Type
BT20	UNS
BT549	M
CAL120	M
CAL148	LAR
CAL51	M
CAL851	BL2
DU4475	BL1
HCC1143	BL1
HCC1187	BL1
HCC1395	M
HCC1599	BL1
HCC1806	BL2
HCC1937	BL1
HCC38	M
HCC70	BL1
HDQP1	BL2
HS578T	M
MDAMB157	BL2
MDAMB231	BL2
MDAMB436	BL2
MDAMB453	LAR
MDAMB468	BL1
MFM223	LAR
SUM159	BL2
SUM185	LAR
SW527	UNS
