# Supplementary material for: The Landscape of Small Non-Coding RNAs in Triple-Negative Breast Cancer
Source: Genes (Basel). 2018 Jan 10;9(1):29. doi: 10.3390/genes9010029 (PMC5793181; doi:10.3390/genes9010029)
Supplement: Supplementary file 1 [file genes-09-00029-s001.zip › TableS2_sRNA_cleaned.xlsx]

## Sheet: TableS1_sRNA_cleaned
Feature	Location	Sequence	BT20	BT549	CAL120	CAL148	CAL51	CAL851	DU4475	HCC1143	HCC1187	HCC1395	HCC1599	HCC1806	HCC1937	HCC38	HCC70	HDQP1	HS578T	MDAMB157	MDAMB231	MDAMB436	MDAMB453	MDAMB468	MFM223	SUM159	SUM185	SW527
miRNA_hsa_let_7a_2_3p	11:122017231-122017252:-	CTGTACAGCCTCCTAGCTTTCC	0	15	52	0	0	16	0	10	1	48	0	3	24	6	0	25	51	1	86	7	0	0	1	192	0	3
miRNA_hsa_let_7a_3p	22:46508680-46508700:+,9:96938295-96938315:+	CTATACAATCTACTGTCTTTC	186	394	125	988	553	261	568.7	1577	2577	2400	2389.3	635	630	234	1344.3	393.7	534	2366	438	547	2282	456	432	1041	184	581
miRNA_hsa_let_7a_5p	11:122017276-122017297:-,22:46508632-46508653:+,9:96938244-96938265:+	TGAGGTAGTAGGTTGTATAGTT	113170	140927	95371.3	253698	116524	82176	224567	687380	609626	690178	900153	177575	130610	76237.1	344567	197981	211269	362285	334424	245083	1.07192e+06	93165.7	378325	307749	26299.1	271362
miRNA_hsa_let_7b_3p	22:46509625-46509646:+	CTATACAACCTACTGCCTTCCC	94	195	120	325	148	92	202	671	982	655	341	107	262	325	309	567	423	785	125	320	282	27	184	407.5	93	171
miRNA_hsa_let_7b_5p	22:46509571-46509592:+	TGAGGTAGTAGGTTGTGTGGTT	27770	21929.7	15185.5	54858.4	18695.3	11367.5	21141.2	51894.2	105701	61327.2	113991	14664.3	19112.6	13828.7	60546.5	31834.9	31900.1	46638.8	13709.3	19517.6	185312	18456.9	38635.6	33784.6	12288.3	32298.4
miRNA_hsa_let_7c_3p	21:17912203-17912224:+	CTGTACAACCTTCTAGCTTTCC	1	80	0	87	100	0	33	1	674	0	24	24	1	90	2	161	0	29	76	0	30	13	0	49	6	171
miRNA_hsa_let_7c_5p	21:17912158-17912179:+	TGAGGTAGTAGGTTGTATGGTT	99	13283.3	66	9339	7868.6	78.4	7103.9	271.1	55778.6	317.7	3276.2	2766.6	511.6	5343.5	1130.3	19529.1	145.9	1697.2	10165.1	167.3	7926.3	9657.8	288.6	2240.3	192.4	16608.3
miRNA_hsa_let_7d_3p	9:96941177-96941198:+	CTATACGACCTGCTGCCTTTCT	847	543	361	419	234	381	1556	2938	2731	2018	2946	500	1783	4327	1287	3198	1255	9831	2552	7713	862	156	2297	1139	265	1310
miRNA_hsa_let_7d_5p	9:96941123-96941144:+	AGAGGTAGTAGGTTGCATAGTT	13673	12475.3	5777.8	14071.5	8859.8	6853.5	19820.5	20395.3	42899	53445	80477.2	8820.5	13253	9245	25422.8	9685.5	9879.3	46546.3	26752.5	46215.8	30294.7	10918.3	27940.4	20740.3	3267	43082.3
miRNA_hsa_let_7e_3p	19:52196091-52196112:+	CTATACGGCCTCCTAGCTTTCC	154	148	79	184	188	77	0	197	138	192	186	147	91	179	187	400	166	351	209	160	202	46	56	133	12	19
miRNA_hsa_let_7e_5p	19:52196046-52196067:+	TGAGGTAGGAGGTTGTATAGTT	23637.8	14576	7459.3	19208.2	23119.5	17525.6	185.4	106731	19258.5	56713.4	71744.2	29701.1	19957	17233.3	63302.3	61053.8	40752.1	53129.3	44439.9	31614.7	163762	21640.7	99848.7	28028.4	4066.6	7020.8
miRNA_hsa_let_7f_1_3p	9:96938691-96938712:+	CTATACAATCTATTGCCTTCCC	48	99	56	116	47	53	131	245	386	690	336	25	207	177	176	65	98	1296	214	350	98	140	82	484.5	15	302
miRNA_hsa_let_7f_2_3p	X:53584157-53584178:-	CTATACAGTCTACTGTCTTTCC	66	52	39	115	100	112	142.3	486	743	517	458.7	63	89	36	139.7	79.3	64	671	141	147	252	591	489	409	5	152
miRNA_hsa_let_7f_5p	9:96938635-96938656:+,X:53584207-53584228:-	TGAGGTAGTAGATTGTATAGTT	208408	216624	114297	308433	150559	154910	670038	1.33555e+06	1.07342e+06	1.25424e+06	1.67947e+06	152613	278246	201933	545726	166656	212633	1275010	594902	796766	736211	243830	1688040	554567	67335.6	754763
miRNA_hsa_let_7g_3p	3:52302296-52302316:-	CTGTACAGGCCACTGCCTTGC	7	13	13	46	44	10	27	20	61	76	67	12	21	3	29	13	12	41	25	18	62	49	28	61	6	57
miRNA_hsa_let_7g_5p	3:52302352-52302373:-	TGAGGTAGTAGTTTGTACAGTT	9299.3	8668.1	8027.9	28879.9	18400.8	5305.8	28581.2	29535.1	38293.5	49995.5	58305.4	5636.7	12608.3	6611.4	19059.9	9519.2	10873.4	11905.7	32103.3	13979.4	52885	12429.9	36274.8	20992.7	2038.7	28171.6
miRNA_hsa_let_7i_3p	12:62997527-62997548:+	CTGCGCAAGCTACTGCCTTGCT	5	32	82	38	21	7	17	53	113	383	116	9	21	16	48	12	58	173	63	22	90	78	278	32	4	25
miRNA_hsa_let_7i_5p	12:62997471-62997492:+	TGAGGTAGTAGTTTGTGCTGTT	30486	105662	225107	66021.5	49616.5	12435.5	126762	358524	209061	613254	223274	23780	36393.5	26064	74559	25522	159306	200006	167520	48368	157882	80005.5	288988	82827	6211.3	91999
miRNA_hsa_miR_100_3p	11:122022948-122022969:-	CAAGCTTGTATCTATAGGTATG	3	395	658	2	0	951	0	819	3	4200	5	597	363	225	5	370	1468	43	3967	360	0	0	1	7958	9	259
miRNA_hsa_miR_100_5p	11:122022983-122023004:-	AACCCGTAGATCCGAACTTGTG	134	17140	41906	161.5	22.5	39814	34	5952	133	114290	150	36722.5	15333	9113	542	42622	94045.5	667	243406	24310.5	48.5	32	38	168508	190	10045.5
miRNA_hsa_miR_101_3p	1:65524125-65524145:-,9:4850345-4850365:+	TACAGTACTGTGATAACTGAA	790	2914	1420	8494	2018	2946	10296	15699	12870	25970	46084	2674	3291	2076	18305	2825	2409	5357	4194	10880	5564	8847	10141	6817	1209	7740
miRNA_hsa_miR_101_5p	1:65524160-65524181:-	CAGTTATCACAGTGCTGATGCT	7	6	2	39	0	12	16	10	44	43	144	17	6	1	43	16	4	19	28	25	6	72	18	23	8	41
miRNA_hsa_miR_103a_2_5p	20:3898151-3898173:+	AGCTTCTTTACAGTGCTGCCTTG	4	3	3	6	10	7	5	10	14	12	12	2	8	3	4	4	8	8	13	4	6	15	4	3	29	18
miRNA_hsa_miR_103a_3p	20:3898188-3898210:+,5:167987909-167987931:-	AGCAGCATTGTACAGGGCTATGA	17145	18429.3	9680.7	51547.7	16620.8	17442	78095.8	71875.2	73870	41845.7	72134.7	20780.7	35716	13410.3	48337.7	32676.5	18232.3	36370.5	40268.3	19538.5	55451.5	39696.7	22562.3	15154.3	47401.3	71956.3
miRNA_hsa_miR_105_3p	X:151560700-151560721:-,X:151562893-151562914:-	ACGGATGTTTGAGCATGTGCTA	29	13	18	1	0	27	215	1	0	0	20	88	1	2	1	37	54	0	19	0	1	445	1	58	47	0
miRNA_hsa_miR_105_5p	X:151560737-151560759:-,X:151562930-151562952:-	TCAAATGCTCAGACTCCTGTGGT	510	110	426	1	0	442	603	0	8	0	121	469	3	13	0	264	385	4	187	6	36	1119	1	391	628	3
miRNA_hsa_miR_106a_5p	X:133304274-133304296:-	AAAAGTGCTTACAGTGCAGGTAG	22	18	12	272.5	57.8	6.3	14.5	7.5	67.8	14	329.3	5.3	18.7	29	11.5	20.3	0	7	15.3	23	595	217.3	6.8	9	23	27.3
miRNA_hsa_miR_106b_3p	7:99691625-99691646:-	CCGCACTGTGGGTACTTGCTGC	540	1518	872	4249	1314	977	5169	5392	8456	13192	7694	1784	1382	538	3560	4264	1241	2250	1858	4600	4730	2104	8609	1675	398	6013
miRNA_hsa_miR_106b_5p	7:99691666-99691686:-	TAAAGTGCTGACAGTGCAGAT	307	598	348	3814	975	579	1925	1294	4714	7353	7454	1153	831	162	2576	1585	677	1382	1295	1963	5612	2343	2659	1037	265	5457
miRNA_hsa_miR_107	10:91352513-91352535:-	AGCAGCATTGTACAGGGCTATCA	1114	2087.7	931.3	7301.3	2378.2	905	9800.2	8046.8	7648	5956.3	9819.3	2055.3	1514	669.7	2875.3	3041.5	1418.7	2248.5	4753.7	2194.5	6398.5	4967.3	2210.7	1399.7	1344.7	7371.7
miRNA_hsa_miR_10a_3p	17:46657226-46657247:-	CAAATTCGTATCTAGGGGAATA	63	83	1	3976	124	1	566	0	0	3	1	82	5	6	66	63	4	28	68	10	3	3	85	2	1	1213
miRNA_hsa_miR_10a_5p	17:46657266-46657288:-	TACCCTGTAGATCCGAATTTGTG	104804	145351	631.5	5.1731e+06	189621	773.5	1505242	397	139	3546	3373.5	79115.5	7181	10864	99002.5	70787.5	5623	29595.5	84018	3706.5	1196	1097	198260	841	3415	1.481e+06
miRNA_hsa_miR_10b_5p	2:177015057-177015079:+	TACCCTGTAGAACCGAATTTGTG	505	213	3719.5	5048.5	327099	35.5	11210	27	23	55	71795.5	2093.5	6	42	28.5	30.5	21	5022.5	27	92.5	26	4	3294	50	971	43551.5
miRNA_hsa_miR_1180_3p	17:19247826-19247847:-	TTTCCGGCTCGCGTGGGTGTGT	364	258	617	714	1038	154	332	1126	371	513	541	1768	199	512	152	3323	759	914	586	540	1201	163	6957	275	449	1754
miRNA_hsa_miR_1185_1_3p	14:101509366-101509387:+	ATATACAGGGGGAGACTCTTAT	0	19	0	0	0	3	2	22.5	0	0	0	3	0.5	0	0	0	1	99.5	0	1	0	0	0	18	0	0
miRNA_hsa_miR_1224_5p	3:183959193-183959211:+	GTGAGGACTCGGGAGGTGG	25	0	4	0	15	68	1051	50	4	1	3	5	12	0	0	1	0	9	2	8	8	20	6	1	1	150
miRNA_hsa_miR_1226_3p	3:47891098-47891119:+	TCACCAGCCCTGTGTTCCCTAG	12	4	12	14	32	3	124	14	45	38	48	32	29	12	30	113	25	5	35	26	35	4	10	16	15	17
miRNA_hsa_miR_1226_5p	3:47891045-47891070:+	GTGAGGGCATGCAGGCCTGGATGGGG	15	9	20	11	50	7	29	10	8	30	15	13	14	12	9	43	14	3	21	9	30	156	7	9	2	15
miRNA_hsa_miR_1227_3p	19:2234061-2234080:-	CGTGCCACCCTTTTCCCCAG	4	2	6	5	11	5	17	1	8	2	4	5	2	0	1	22	1	3	2	5	3	9	1	3	10	5
miRNA_hsa_miR_1229_3p	5:179225278-179225300:-	CTCTCACCACTGCCCTCCCACAG	12	1	1	2	17	5	52	6	6	4	10	22	9	0	15	155	11	6	14	34	19	1	2	2	10	14
miRNA_hsa_miR_1237_3p	11:64136155-64136175:+	TCCTTCTGCTCCGTCCCCCAG	9	11	6	4	4	3	7	16	11	13	5	26	5	22	12	74	17	20	32	55	18	2	5	12	2	9
miRNA_hsa_miR_124_3p	20:61809904-61809923:+,8:9760911-9760930:-,8:65291767-65291786:+	TAAGGCACGCGGTGAATGCC	0	0	0	0	0	0	1066	0	0	0	0	0	0	1	0	0	0	0	0	1	0	0	1	0	0	0
miRNA_hsa_miR_124_5p	20:61809866-61809887:+,8:9760948-9760969:-,8:65291730-65291751:+	CGTGTTCACAGCGGACCTTGAT	0	0	0	0	0	0	199	0	0	0	0	1	0	0	0	0	0	0	0	0	0	0	0	0	0	0
miRNA_hsa_miR_1246	2:177465752-177465770:-	AATGGATTTTTGGAGCAGG	15	17	29	30	436	48	713	65	65	96	3627	179	247	51	13	1121	120	49	205	287	32	26	44	7	32	367
miRNA_hsa_miR_1247_5p	14:102026699-102026720:-	ACCCGTCCCGTTCGTCCCCGGA	0	169	0	75	22	1	179	0	0	0	0	123	1	24	0	3	0	2218	1	20	1	0	106	0	10	2417
miRNA_hsa_miR_1248	3:186504464-186504490:+	ACCTTCTTGTATAAGCACTGTGCTAAA	260	136	82	28	113	15	37	6	9	5	31	182	1835	81	46	23	199	5	20	7	21	55	20	101	15	9
miRNA_hsa_miR_1249_3p	22:45596839-45596860:-	ACGCCCTTCCCCCCCTTCTTCA	0	1	2	10	3	11	11	18	46	32	16	26	9	18	7	18	24	13	3	16	9	29	2	12	4	15
miRNA_hsa_miR_1252_5p	12:79813041-79813062:+	AGAAGGAAATTGAATTCATTTA	1	1	10	0	0	1	60	13	1	0	0	0	0	0	0	1	5	17	2	2	2	0	3	3	1	90
miRNA_hsa_miR_1254	10:23682337-23682360:+,10:70519092-70519115:+	AGCCTGGAAGCTGGAGCCTGCAGT	172	200	795	308	326	54	162	347	592	460	163	192	35	282	298	492	152	306	264	287	987	99	194	187	126	249
miRNA_hsa_miR_1255a	4:102251522-102251544:-	AGGATGAGCAAAGAAAGTAGATT	2	4	10	37	44	1	117	439	15	493	273	52	51	29	63	27	54	80	38	69	156	1	577	281	45	11
miRNA_hsa_miR_125a_3p	19:52196559-52196580:+	ACAGGTGAGGTTCTTGGGAGCC	164	176	95	263	288	197	1	468	235	753	448	230	198	239	408	611	338	673	278	350	911	175	395	369	164	78
miRNA_hsa_miR_125a_5p	19:52196521-52196544:+	TCCCTGAGACCCTTTAACCTGTGA	58160	34572	19713	30751	57784	38647	39	37400	24173	69949	90614	24084	34965	45807	86024	107943	50433	66883	66446	51126	128767	23302	117514	53837	53508	7991
miRNA_hsa_miR_125b_1_3p	11:121970477-121970498:-	ACGGGTTAGGCTCTTGGGAGCT	14	1779	6135	6	2	1944	3	464	12	9243	5	1854	872	1509	15	3478	10657	70	12845	1266	1	5	4	13724	16	836
miRNA_hsa_miR_125b_2_3p	21:17962610-17962631:+	TCACAAGTCAGGCTCTTGGGAC	5	3557	659	2049	2540	26	10534	626	23147	3	913	773	488	6325	270	6026	15	521	2500	372	2199	948	16	856	631	5982
miRNA_hsa_miR_125b_5p	11:121970517-121970538:-,21:17962573-17962594:+	TCCCTGAGACCCTAACTTGTGA	51	8280	19651	1834	2270	10161	3829	1012	12779	19674	636	5633	3769	7393	372	25502	25930	481	50861	4912	1702	553	20	28902	773	6113
miRNA_hsa_miR_126_3p	9:139565105-139565126:+	TCGTACCGTGAGTAATAATGCG	500	289	51	890	130	46	114	109	1473	1167	3214	896	102	119	15	160	82	636	188	1268	553	80	603	20	46	308
miRNA_hsa_miR_126_5p	9:139565068-139565088:+	CATTATTACTTTTGGTACGCG	1208	990	133	3763	529	139	489	242	5719	3975	11738	4182	255	162	35	358	191	1820	541	4521	1574	234	2000	79	188	1053
miRNA_hsa_miR_1260a	14:77732574-77732591:+	ATCCCACCTCTGCCACCA	103.5	80.5	56	264	103	300	172.5	833.5	1085.5	769.5	168.5	1474	552.5	70	1062	938	588	984.5	240	1974	397.5	271.5	872	1019.5	3621	355.5
miRNA_hsa_miR_1260b	11:96074611-96074629:+	ATCCCACCACTGCCACCAT	91.5	123.5	54	330	190	598	156.5	915.5	1586.5	1100.5	205.5	2443	733.5	86	1464	1045	778	1196.5	256	2547	406.5	345.5	880	1442.5	2831	366.5
miRNA_hsa_miR_1261	11:90602348-90602366:-	ATGGATAAGGCTTTGGCTT	3	3	1	0	4	4	2	1	4	13	4	5	5	2	6	0	9	3	3	3	11	16	7	7	7	7
miRNA_hsa_miR_1262	1:68649259-68649280:-	ATGGGTGAATTTGTAGAAGGAT	0	38	33	6	108	6	0	1	28	9	34	15	16	13	24	5	66	68	34	154	12	5	8	184	0	26
miRNA_hsa_miR_1266_5p	15:52569363-52569385:-	CCTCAGGGCTGTAGAACAGGGCT	42	0	3	59	100	67	77	244	30	1	240	19	51	1	62	28	2	4	33	32	498	27	561	0	256	104
miRNA_hsa_miR_1269a	4:67142608-67142629:+	CTGGACTGAGCCGTGCTACTGG	3	482.5	530	0	2	298	0	1	0	0	114	0	1	210	0	226	4	0	269	438	0	193	2228	101.5	2	1145
miRNA_hsa_miR_1269b	17:12820630-12820651:-	CTGGACTGAGCCATGCTACTGG	1	2.5	0	0	0	0	0	0	0	1	0	82	3	0	0	0	2	3	495	1	0	0	1	337.5	0	1
miRNA_hsa_miR_127_3p	14:101349372-101349393:+	TCGGATCCGTCTGAGCTTGGCT	1	4377	2	7	1	0	630	56	0	6	0	11	5	0	1	8	1373	37417	6	9	26	7	163	2725	19	21
miRNA_hsa_miR_127_5p	14:101349338-101349359:+	CTGAAGCTCAGAGGGCTCTGAT	0	28	0	0	0	0	2	0	0	0	0	0	0	0	0	0	5	213	0	0	0	0	0	18	0	0
miRNA_hsa_miR_1270	19:20510129-20510151:-	CTGGAGATATGGAAGAGCTGTGT	165	0	1	0	0	0	0	0	0	0	1017	0	12	60	12	2	91	392	253	0	55	3	0	9	23	0
miRNA_hsa_miR_1271_5p	5:175794963-175794984:+	CTTGGCACCTAGCAAGCACTCA	0	8	4	0	14	4	55	87	47	7	347	44	21	144	16	290	118	296	77	130	0	6	5	0	6	214
miRNA_hsa_miR_1272	15:65054670-65054695:-	GATGATGATGGCAGCAAATTCTGAAA	10	18	8	12	49	0	0	0	3	2	75	25	26	61	1	15	7	18	8	70	0	129	12	2	37	2
miRNA_hsa_miR_1273d	1:10287785-10287809:+	GAACCCATGAGGTTGAGGCTGCAGT	5	7	6	21	20	3	50	11	22	11	61	38	14	1	21	21	19	12	30	21	130	22	22	18	16	34
miRNA_hsa_miR_1275	6:33967795-33967811:-	GTGGGGGAGAGGCTGTC	41	63	63	33	81	22	125	410	271	191	193	1482	273	203	155	450	1458	289	161	339	343	228	1339	270	329	543
miRNA_hsa_miR_1276	15:86313779-86313798:-	TAAAGAGCCCTGTGGAGACA	45	39	17	81	116	34	508	85	122	62	327	69	8	14	75	168	36	27	47	87	101	30	44	35	38	178
miRNA_hsa_miR_1278	1:193105682-193105703:+	TAGTACTGTGCATATCATCTAT	1	1	0	6	3	3	2	13	11	11	6	1	2	1	4	1	0	7	1	11	32	3	7	6	21	10
miRNA_hsa_miR_128_1_5p	2:136422981-136423003:+	CGGGGCCGTAGCACTGTCTGAGA	69	126	126	164	331	48	699	1033	567	362	319	187	172	178	191	263	171	852	95	251	299	392	315	358	275	304
miRNA_hsa_miR_128_3p	2:136423016-136423036:+,3:35786019-35786039:+	TCACAGTGAACCGGTCTCTTT	3284	2639	2528	3005	6651	1072	11935	8885	15459	15535	22187	9091	4934	1591	9245	8291	6470	9687	4981	6064	27082	6270	9861	6952	4927	15963
miRNA_hsa_miR_1283	19:54191748-54191769:+,19:54261499-54261520:+	TCTACAAAGGAAAGCGCTTTCT	7	0	15	0	13	0	0	0	1	0	0	40	50	5	0	1	356	36	123	1	1	61	6	2	0	0
miRNA_hsa_miR_1284	3:71591190-71591211:-	TCTATACAGACCCTGGCTTTTC	1	1	0	7	41	2	2	3	0	4	13	4	1	1	5	7	23	0	11	9	76	4	14	1	5	0
miRNA_hsa_miR_1285_3p	2:70480065-70480086:-,7:91833341-91833362:-	TCTGGGCAACAAAGTGAGACCT	149	122	203	247	423	229	241	128	436	1158	738	126	99	172	228	91	211	939	111	320	1337	269	236	530	211	836
miRNA_hsa_miR_1286	22:20236668-20236688:-	TGCAGGACCAAGATGAGCCCT	6	4	7	22	21	4	103	160	83	29	153	57	17	5	58	14	12	28	2	19	353	39	14	3	4	20
miRNA_hsa_miR_1287_5p	10:100155028-100155049:-	TGCTGGATCAGTGGTTCGAGTC	7	0	1	11	84	37	160	61	28	175	59	114	19	34	125	157	44	200	137	44	119	82	48	48	30	50
miRNA_hsa_miR_129_5p	11:43602958-43602978:+,7:127847929-127847949:+	CTTTTTGCGGTCTGGGCTTGC	0	1	1	0	1	1	2	92	26	95	38	18	2	9	2	12	1	37	63	80	3	24	5	4	0	1
miRNA_hsa_miR_1291	12:49048277-49048300:-	TGGCCCTGACTGAAGACCAGCAGT	15	98	25	11	12	2	20	8	747	31	29	8	2095	23	14	15	14	31	13	14	18	13	25	7	105	20
miRNA_hsa_miR_1292_5p	20:2633425-2633449:+	TGGGAACGGGTTCCGGCAGACGCTG	15	6	14	8	13	6	15	14	23	6	10	7	11	32	7	12	16	20	7	16	5	6	9	15	5	23
miRNA_hsa_miR_1293	12:50627965-50627986:-	TGGGTGGTCTGGAGATTTGTGC	2	0	9	1	0	3	2	201	2	47	2	17	4	39	2	29	9	22	13	6	3	0	0	211	0	9
miRNA_hsa_miR_1294	5:153726713-153726734:+	TGTGAGGTTGGCATTGTTGTCT	3	5	5	2	2	1	4	21	0	23	24	0	1	1	0	9	21	22	10	6	277	5	41	16	5	17
miRNA_hsa_miR_1296_5p	10:65132772-65132793:-	TTAGGGCCCTGGCTCCATCTCC	165	156	360	105	287	77	173	497	537	104	235	153	90	148	132	750	413	454	260	339	423	102	68	320	98	130
miRNA_hsa_miR_1299	9:69002239-69002260:-	TTCTGGAATTCTGTGTGAGGGA	4	5	0	63	0	1	224	11	0	9	1	0	0	2	1	3	0	3	24	7	20	0	3	5	0	4
miRNA_hsa_miR_1301_3p	2:25551520-25551543:-	TTGCAGCTGCCTGGGAGTGACTTC	283	62	126	568	1213	94	1273	83	798	195	672	97	64	235	278	413	155	524	88	310	1425	373	364	162	170	559
miRNA_hsa_miR_1303	5:154065387-154065408:+	TTTAGAGACGGGGTCTTGCTCT	73	162	91	224	404	26	157	293	20	80	518	40	48	131	129	139	38	144	97	131	949	110	188	113	83	331
miRNA_hsa_miR_1304_3p	11:93466857-93466878:-	TCTCACTGTAGCCTCGAACCCC	199	396	825	213	990	218	590	2164	1428	1003	694	1291	255	1017	536	285	1192	980	495	516	2516	420	649	2500	277	2283
miRNA_hsa_miR_1305	4:183090496-183090517:+	TTTTCAACTCTAATGGGAGAGA	0	0	19	3	1	0	0	0	0	42	19	0	0	0	0	0	39	34	0	24	0	0	0	73	0	39
miRNA_hsa_miR_1306_3p	22:20073635-20073652:+	ACGTTGGCTCTGGTGGTG	9	24	7	4	29	2	18	18	39	22	50	35	17	9	20	32	32	19	25	54	137	18	24	24	14	36
miRNA_hsa_miR_1306_5p	22:20073595-20073616:+	CCACCTCCCCTGCAAACGTCCA	3	4	1	3	8	4	14	16	17	6	13	11	5	15	12	62	24	14	15	32	22	2	8	10	2	10
miRNA_hsa_miR_1307_3p	10:105154058-105154079:-	ACTCGGCGTGGCGTCGGTCGTG	603	1722	620	1975	1891	793	3670	5063	4368	1636	9427	4273	997	983	1812	6175	2021	1995	3876	4530	5332	1165	6714	2022	824	4478
miRNA_hsa_miR_1307_5p	10:105154098-105154118:-	TCGACCGGACCTCGACCGGCT	178	693	338	1355	1269	490	1629	3623	3498	3964	11438	1890	792	135	4920	1101	1634	3280	4246	1925	12404	7369	3614	1265	1046	1713
miRNA_hsa_miR_130a_3p	11:57408725-57408746:+	CAGTGCAATGTTAAAAGGGCAT	819	4638.5	5161	380	4724.5	3485	8.5	2079	17836.5	12042.5	14	17782	12285	4459	108	12084	2955	8924	11456.5	22877.5	21944.5	16837.5	16	3411.5	227	18
miRNA_hsa_miR_130b_3p	22:22007643-22007664:+	CAGTGCAATGATGAAAGGGCAT	2630	3046.5	2441	5629	9786.5	2509	6332.5	8277	8751.5	6713.5	10682	7059	2152	6211	6083	8836	6195	7684	8692.5	7264.5	25196.5	2088.5	5192	6583.5	1503	11479
miRNA_hsa_miR_130b_5p	22:22007605-22007625:+	ACTCTTTCCCTGTTGCACTAC	581	1081	741	1174	5496	675	1656	3051	5095	4068	2058	2183	456	1568	2008	1923	3002	5310	2729	2618	7186	362	1606	3030	458	3627
miRNA_hsa_miR_132_3p	17:1953223-1953244:-	TAACAGTCTACAGCCATGGTCG	587	461	298	1404	266	444	6301	3507	651	901	911	380	644	197	670	914	272	551	610	1190	327	180	844	221	76	1109
miRNA_hsa_miR_132_5p	17:1953259-1953280:-	ACCGTGGCTTTCGATTGTTACT	50	55	30	77	23	37	492	140	74	105	63	31	61	22	49	81	33	82	71	105	45	46	46	25	9	115
miRNA_hsa_miR_1323	19:54175232-54175253:+	TCAAAACTGAGGGGCATTTTCT	2	0	0	2	0	4	0	0	0	0	5	124	33	1	0	0	1633	134	2	1	1	6	2	0	1	2
miRNA_hsa_miR_133a_3p	18:19405673-19405694:-,20:61162177-61162198:+	TTTGGTCCCCTTCAACCAGCTG	0	4	0	1	16	0	1	2	2	3	5	0	0	21	0	3	4	59	3	94	3	0	1	1	4	4308.3
miRNA_hsa_miR_134_5p	14:101521031-101521052:+	TGTGACTGGTTGACCAGAGGGG	0	40	0	0	0	5	13	35	0	0	0	3	0	0	0	0	24	273	0	4	0	0	0	48	4	0
miRNA_hsa_miR_1343_3p	11:34963435-34963456:+	CTCCTGGGGCCCGCACTCTCGC	24	3	13	1	18	6	6	5	20	8	17	43	6	7	7	23	15	21	10	40	15	8	3	4	0	4
miRNA_hsa_miR_135b_3p	1:205417451-205417472:-	ATGTAGGGCTAAAAGCCATGGG	151	77	0	0	165	149	269	670	4	202	23	35	80	29	296	93	0	33	2	24	0	178	24	3	3	733
miRNA_hsa_miR_135b_5p	1:205417489-205417511:-	TATGGCTTTTCATTCCTATGTGA	625.3	237	7	5	622	1014.3	596	1317	16	1053	171.3	107	571	55	2259.3	227	10	101	13	171	0	972.3	139	5	26	1766.3
miRNA_hsa_miR_136_3p	14:101351087-101351108:+	CATCATCGTCTCAAATGAGTCT	0	92	0	0	0	0	32	2	0	0	0	0	2	0	0	0	34	1203	0	2	0	1	6	146	1	2
miRNA_hsa_miR_137	1:98511647-98511669:-	TTATTGCTTAAGAATACGCGTAG	7	85	248	0	0	13	0	2	0	118	0	56	1	8	18	1	108	67	9	35	0	0	0	1	1	0
miRNA_hsa_miR_138_1_3p	3:44155766-44155787:+	GCTACTTCACAACACCAGGGCC	2	648	268	5	30	76	0	11	279	6014	25	1490	141	242	1	709	1531	886	3651	376	2	0	19	120	3	32
miRNA_hsa_miR_138_5p	16:56892439-56892461:+,3:44155726-44155748:+	AGCTGGTGTTGTGAATCAGGCCG	34	5907	2895	53	300	1110	14	57	894	31673	469	8468	2281	1333	43	4968	9996	3608	33349	3438	63	60	76	845	63	338
miRNA_hsa_miR_139_3p	11:72326110-72326132:-	TGGAGACGCGGCCCTGTTGGAGT	0	0	0	0	0	0	232	0	1	2	0	1	0	4	1	1	1	7	3	6	1	0	7	0	0	90
miRNA_hsa_miR_139_5p	11:72326146-72326168:-	TCTACAGTGCACGTGTCTCCAGT	0	0	1	3	0	0	5066	8	6	6	5	3	7	9	10	10	13	19	28	19	2	0	12	8	0	644
miRNA_hsa_miR_140_3p	16:69967045-69967065:+	TACCACAGGGTAGAACCACGG	1155	2174	1539	1350	1994	499	1676	3953	1326	5233	2352	1168	595	3392	2153	1578	3121	9633	2815	1987	3207	694	1212	3201	662	4139
miRNA_hsa_miR_140_5p	16:69967006-69967027:+	CAGTGGTTTTACCCTATGGTAG	46	83	102	29	67	19	32	67	52	296	74	28	29	143	75	27	122	566	117	58	115	34	53	117	12	140
miRNA_hsa_miR_141_3p	12:7073318-7073339:+	TAACACTGTCTGGTAAAGATGG	12640	35	151	47325	27	14698.5	15231.5	31612	41230	107	47129	12893	14881	62.5	47999.5	13227.5	41	154	48	67.5	87175	14123.5	126070	91	6983.5	26323.5
miRNA_hsa_miR_141_5p	12:7073276-7073297:+	CATCTTCCAGTACAGTGTTGGA	1000	1	17	2341	4	1111	1902	4522	8938	18	4039	1324	1697	8	3616	1004	1	17	3	11	3865	1458	2112	11	1108	3905
miRNA_hsa_miR_142_3p	17:56408606-56408628:-	TGTAGTGTTTCCTACTTTATGGA	5	0	1	1	0	2	5316	1	0	4	3	2	1	2	0	3	0	3	35	0	2	3	0	4	5	179
miRNA_hsa_miR_142_5p	17:56408644-56408664:-	CATAAAGTAGAAAGCACTACT	12	4	2	13	2	10	22918	14	27	33	18	22	7	1	8	16	5	28	145	3	26	4	15	27	16	807
miRNA_hsa_miR_143_3p	5:148808541-148808561:+	TGAGATGAAGCACTGTAGCTC	138	104	24	24	65975	47	65	127	5848	501283	4136	75	57	1990	146	631	582524	1516165	226	201	297	953	396	3594	322	687
miRNA_hsa_miR_143_5p	5:148808507-148808528:+	GGTGCAGTGCTGCATCTCTGGT	1	0	1	0	148	0	0	0	11	745	7	0	0	16	0	3	1321	5421	0	0	1	2	2	9	1	0
miRNA_hsa_miR_145_3p	5:148810262-148810283:+	GGATTCCTGGAAATACTGTTCT	0	1	0	0	139	0	0	0	16	1434	12	1	0	6	1	3	1720	4167	1	1	0	0	1	22	1	2
miRNA_hsa_miR_145_5p	5:148810224-148810246:+	GTCCAGTTTTCCCAGGAATCCCT	0	0	0	0	669	0	0	1	39	1313	9	0	0	43	1	7	2563	9357	1	3	0	7	2	24	0	2
miRNA_hsa_miR_1468_5p	X:63005935-63005955:-	CTCCGTTTGCCTGTTTCGCTG	131	198	268	196	529	57	188	98	793	200	868	18	13	15	299	5	117	103	63	705	414	261	330	2368	18	564
miRNA_hsa_miR_146a_3p	5:159912415-159912436:+	CCTCTGAAATTCAGTTCTTCAG	0	0	0	0	2	5	50	3	0	41	0	1	0	0	0	4	11	60	8	7	0	0	0	18	0	0
miRNA_hsa_miR_146a_5p	5:159912379-159912400:+	TGAGAACTGAATTCCATGGGTT	2	776.5	1	5.5	272	2491	5504	557	719	13218	575	166	912	16	15	390	16594.5	4626	3819.5	4996	8.5	12	6.5	3926.5	18	669.5
miRNA_hsa_miR_146b_3p	10:104196313-104196334:+	TGCCCTGTGGACTCAGTTCTGG	7	8	21	46	29	13	421	62	1461	79	54	47	42	300	54	74	12	96	12	16	59	34	139	321	25	50
miRNA_hsa_miR_146b_5p	10:104196277-104196298:+	TGAGAACTGAATTCCATAGGCT	199	158.5	274	669.5	447	222	12842	1690	62064	1566	3084	947	1489	10840	3135	1883	723.5	2453	946.5	659	3181.5	2440	6776.5	15303.5	743	2318.5
miRNA_hsa_miR_147b	15:45725296-45725317:+	GTGTGCGGAAATGCTTCTGCTA	7	4	1	14	20	521	24	571	17	25	17	16	89	7	151	52	4	57	48	24	43	34	17	15	18	13
miRNA_hsa_miR_148a_3p	7:25989542-25989563:-	TCAGTGCACTACAGAACTTTGT	35245	270.5	228	119966	925.5	613	280350	17747	244969	81001.5	114358	97727.5	52666	12491.5	38042	67986.5	1305.5	70591	48597.5	20670	226198	98078	162148	10094.5	572	163188
miRNA_hsa_miR_148a_5p	7:25989580-25989601:-	AAAGTTCTGAGACACTCCGACT	220	3	6	2195	23	6	5275	230	4564	1244	1353	1637	741	202	479	585	26	2407	404	286	3244	2371	1390	112	15	2555
miRNA_hsa_miR_148b_3p	12:54731062-54731083:+	TCAGTGCATCACAGAACTTTGT	5404	10951.5	12813	20811	8306.5	5023	10019.5	30890	14221	20830.5	37239	5625.5	5605	3446.5	18513	5514.5	7785.5	13000	14679.5	10553	20191.5	12255.5	33628.5	14843.5	1094	21851.5
miRNA_hsa_miR_148b_5p	12:54731024-54731045:+	AAGTTCTGTTATACACTCAGGC	630	978	1082	2408	1805	736	1314	2695	1711	2126	2998	1365	709	448	1964	806	783	1483	1101	1134	3080	1374	4523	1848	691	3909
miRNA_hsa_miR_149_5p	2:241395432-241395454:+	TCTGGCTCCGTGTCTTCACTCCC	2739	1590	1421	1966	1566	495	18677	1518	1649	1899	935	5241	558	724	879	4790	1048	3783	624	2649	1025	137	565	2083	1168	1383
miRNA_hsa_miR_150_5p	19:50004089-50004110:-	TCTCCCAACCCTTGTACCAGTG	1	1	1	1	0	1	692	3	6	3	56	8	0	3	0	1	0	3	0	1	0	0	5	8	0	1561
miRNA_hsa_miR_151a_3p	8:141742686-141742706:-	CTAGACTGAAGCTCCTTGAGG	34615	35568	16349	45787	32442	19081	219087	288563	73630	138938	220656	109442	54312	16061	51843	83573	62799	25556	87287	111100	104128	15713	54670	61192	27805	54282
miRNA_hsa_miR_151a_5p	8:141742722-141742742:-	TCGAGGAGCTCACAGTCTAGT	20756.5	20168.5	8455.5	27127	20498.5	9903	50956.5	53161	40417	76577	145034	58279.5	28591	7628	27474	48517	34799	17244	50298	73385.5	66875.5	10026	33032.5	37098.5	17855.5	32786
miRNA_hsa_miR_151b	14:100575775-100575792:-	TCGAGGAGCTCACAGTCT	86.5	61.5	35.5	216	62.5	43	229.5	323	163	449	617	326.5	154	18	189	238	160	69	172	339.5	653.5	51	460.5	108.5	170.5	114
miRNA_hsa_miR_152_3p	17:46114540-46114560:-	TCAGTGCATGACAGAACTTGG	208	386	59	101.5	1108	90	134.5	208	410	1112	1209.5	574	358	425	1301	872	1309	258	240	53	364	64.5	1048	975	41	337
miRNA_hsa_miR_152_5p	17:46114576-46114598:-	AGGTTCTGTGATACACTCCGACT	9	51	16	16	204	17	17	79	111	251	133	104	40	62	167	56	153	110	26	6	41	11	73	182	5	50
miRNA_hsa_miR_153_3p	2:220158848-220158869:-,7:157367041-157367062:-	TTGCATAGTCACAAAAGTGATC	2	0	2	2	58	5	2207	12	3	28	28	3	2	4	3	3	9	9	3	531	23	0	373	3	65	920
miRNA_hsa_miR_153_5p	7:157367079-157367100:-	TCATTTTTGTGATGTTGCAGCT	0	0	0	0	10	0	137	0	0	0	1	0	0	0	0	0	0	9	0	52	0	0	17	0	0	144
miRNA_hsa_miR_1538	16:69599711-69599733:-	CGGCCCGGGCTGCTGCTGTTCCT	17	22	3	6	5	1	10	13	3	17	12	16	3	8	15	26	31	12	15	16	17	0	23	5	46	7
miRNA_hsa_miR_155_5p	21:26946295-26946317:+	TTAATGCTAATCGTGATAGGGGT	31	7496	10100	43	151	12182	39	85	6888	56789	1888	7267	5636	14378	11054	12619	18634	14682	8	6600	12	7	11	41585	30	2190
miRNA_hsa_miR_15a_5p	13:50623303-50623324:-	TAGCAGCACATAATGGTTTGTG	1401	1322	444	4311	1486	553	941	1408	6733	5427	5186	1161	477	309	3803	2414	1286	1578	2404	1597	22882	1691	7782	1278	630	2045
miRNA_hsa_miR_15b_3p	3:160122433-160122454:+	CGAATCATTATTTGCTGCTCTA	44	113	40	122	65	63	131	194	143	344	588	187	284	22	258	111	106	168	132	178	536	128	183	200	253	137
miRNA_hsa_miR_15b_5p	3:160122395-160122416:+	TAGCAGCACATCATGGTTTACA	1689	2161	1115	2741	1885	1784	2708	2819	2353	6450	10133	2528	3193	535	5666	3680	2593	2640	3382	1887	7499	2038	5292	2480	1327	2822
miRNA_hsa_miR_16_1_3p	13:50623121-50623142:-	CCAGTATTAACTGTGCTGCTGA	3	16	0	24	12	7	9	27	136	70	25	12	8	6	34	18	7	23	9	11	72	62	30	27	22	18
miRNA_hsa_miR_16_2_3p	3:160122585-160122606:+	CCAATATTACTGTGCTGCTTTA	307	521	348	740	437	510	534	2536	1626	4447	2956	713	1208	606	1751	1253	720	2856	755	859	2702	459	3688	1537	835	799
miRNA_hsa_miR_16_5p	13:50623163-50623184:-,3:160122542-160122563:+	TAGCAGCACGTAAATATTGGCG	69690.7	73062	39797.7	119002	64659	46039	61453	80845	206374	305088	302948	80970	64035	33301.7	171069	176743	78460.3	102675	109596	74444	451639	48514.7	230648	74146.3	50674	122574
miRNA_hsa_miR_17_3p	13:92002909-92002930:+	ACTGCAGTGAAGGCACTTGTAG	108	346	269	543	579	395	769	795	4841	2052	4125	375	692	247	1016	1083	265	1485	943	1838	581	3592	1586	900	73	2707
miRNA_hsa_miR_17_5p	13:92002872-92002894:+	CAAAGTGCTTACAGTGCAGGTAG	693	2634	1648.8	3757.3	3768.2	1848.7	7863	3845.8	27763.7	6906.8	28564.5	2369.3	4561.8	1733	4911.5	8684.2	1324	5048	7531.7	10282.5	2876.8	8386.2	4340.3	5241.3	457	21545.2
miRNA_hsa_miR_181a_2_3p	9:127454797-127454818:+	ACCACTGACCGTTGACTGTACC	519	3186	1717	6	3570	1088	21902	14416	10303	18745	2897	1540	1558	1686	3530	6587	3333	18123	2601	2073	7	2019	10	2804	26	9178
miRNA_hsa_miR_181a_3p	1:198828198-198828219:-	ACCATCGACCGTTGATTGTACC	5	2	1290	3114	2454	1380	3029	15064	5515	14740	4076	1044	985	664	3004	2817	2504	23066	6603	6	13029	4916	15847	8755	286	7363
miRNA_hsa_miR_181a_5p	1:198828237-198828259:-,9:127454759-127454781:+	AACATTCAACGCTGTCGGTGAGT	15480	23778	83512	323159	75525	157730	320574	565878	243361	763124	381126	41980	70089	22580	349802	227750	84657	439174	288406	16576	1424161	176934	1.67893e+06	136282	22290	395068
miRNA_hsa_miR_181b_2_3p	9:127456042-127456061:+	CTCACTGATCAATGAATGCA	0	3	2	0	13	3	48	75	30	76	16	4	8	12	19	19	6	65	5	14	0	10	0	29	0	30
miRNA_hsa_miR_181b_3p	1:198828016-198828036:-	CTCACTGAACAATGAATGCAA	0	0	5	92	38	15	53	531	112	528	109	26	21	5	61	23	47	387	86	0	232	69	577	296	7	107
miRNA_hsa_miR_181b_5p	1:198828054-198828076:-,9:127456004-127456026:+	AACATTCATTGCTGTCGGTGGGT	5761.3	13055.2	29490.2	47792.8	41657	39036.2	89572.2	156214	54406.5	201613	71020.7	20315.7	21140.3	15385.7	76622.7	80015.3	35944.8	112210	107907	8698	494686	54865	234044	42440.3	5169	137520
miRNA_hsa_miR_181c_3p	19:13985577-13985598:+	AACCATCGACCGTTGAGTGGAC	51	338	144	290	219	442	5119	3269	4309	1897	384	409	443	109	2159	2028	215	2429	270	716	15	1456	666	131	27	1124
miRNA_hsa_miR_181c_5p	19:13985539-13985560:+	AACATTCAACCTGTCGGTGAGT	754	1668	816	3348	729	5327	24515	18435	14468	7923	2253	1197	3877	442	16490	15571	694	7640	1715	4430	125	5519	11310	369	110	4446
miRNA_hsa_miR_181d_5p	19:13985724-13985746:+	AACATTCATTGTTGTCGGTGGGT	505.7	1626.8	945.8	1156.2	682	2600.8	17514.8	10539.7	10621.5	5270.8	1259.8	1466.3	2851.7	776.3	8187.3	13439.2	601.2	6337.8	1416	2824	116.5	4897	1717.7	251.7	32	4442
miRNA_hsa_miR_182_3p	7:129410246-129410266:-	TGGTTCTAGACTTGCCAACTA	6	2	4	31	8	8	16	20	171	61	41	11	5	7	48	11	11	52	3	7	35	50	63	7	4	35
miRNA_hsa_miR_182_5p	7:129410287-129410310:-	TTTGGCAATGGTAGAACTCACACT	305497	323285	142480	986459	147793	397622	1293956	661802	2195452	853875	1183216	220407	142897	67059	856992	287254	130031	455277	109854	132092	565204	322484	1064383	154930	142695	819947
miRNA_hsa_miR_183_3p	7:129414768-129414789:-	GTGAATTACCGAAGGGCCATAA	148	150	38	661	132	182	468	124	1280	423	728	296	102	21	579	425	122	183	85	133	419	265	367	87	38	701
miRNA_hsa_miR_183_5p	7:129414807-129414828:-	TATGGCACTGGTAGAATTCACT	12271	11415	4195	63308	10224	18164	52936	16627	138972	48244	86624	23902	9845	1998	60009	25901	7807	20558	8058	8543	54617	24169	45048	8237	6365	65522
miRNA_hsa_miR_184	15:79502182-79502203:+	TGGACGGAGAACTGATAAGGGT	75	0	0	7	1	9	30	1	27	4	1	6	9	3	14	1480	2	5	4	12	346	7	1411	1	117	24
miRNA_hsa_miR_185_3p	22:20020711-20020732:+	AGGGGCTGGCTTTCCTCTGGTC	20	36	21	45	24	15	66	199	106	52	117	99	20	21	106	78	109	104	23	75	229	65	42	41	8	46
miRNA_hsa_miR_185_5p	22:20020676-20020697:+	TGGAGAGAAAGGCAGTTCCTGA	14	13	10	26	6	16	40	30	26	8	66	12	26	6	48.5	28	29	11	2	18	75	75	9	14	2	14
miRNA_hsa_miR_186_3p	1:71533325-71533346:-	GCCCAAAGGTGAATTTTTTGGG	1	6	7	3	13	1	6	2	11	10	11	3	2	2	8	2	2	6	3	11	20	21	11	15	2	8
miRNA_hsa_miR_186_5p	1:71533364-71533385:-	CAAAGAATTCTCCTTTTGGGCT	25141	24329	35078	53694	38124	23718	29063	40599	85712	23636	116626	22951	20695	10964	58147	20249	27927	39641	24842	95206	131637	66041	185457	43761	12192	87952
miRNA_hsa_miR_187_3p	18:33484798-33484819:-	TCGTGTCTTGTGTTGCAGCCGG	208	0	1	1625	23	27	0	2	24	1	36	1	2	1	125	1	10	2	2	6	42	922	5	0	40	4
miRNA_hsa_miR_188_3p	X:49768162-49768182:+	CTCCCACATGCAGGGTTTGCA	4	2	1	7	8	4	1	3	24	17	23	4	4	0	8	5	6	8	7	17	20	31	20	10	3	13
miRNA_hsa_miR_188_5p	X:49768123-49768143:+	CATCCCTTGCATGGTGGAGGG	27	54	23	67	148	44	2	43	181	229	122	25	57	16	75	38	49	203	43	201	315	181	96	107	25	149
miRNA_hsa_miR_18a_3p	13:92003051-92003073:+	ACTGCCCTAAGTGCTCCTTCTGG	136	314	321	284	655	267	1185	2012	2765	1475	1709	237	616	604	632	2726	300	1417	959	1797	445	960	846	793	26	1608
miRNA_hsa_miR_18a_5p	13:92003010-92003032:+	TAAGGTGCATCTAGTGCAGATAG	147	325	187	286.5	977	215	1325	597.5	2480	860.5	3472	261	706	185	499	836.5	233	781	1086.5	1409	506	965.5	854.5	589	24	2824.5
miRNA_hsa_miR_18b_5p	X:133304114-133304136:-	TAAGGTGCATCTAGTGCAGTTAG	6	1	2	33.5	10	0	0	0.5	5	0.5	58	2	1	4	1	1.5	0	1	1.5	1	188	49.5	0.5	1	0	4.5
miRNA_hsa_miR_1908_3p	11:61582644-61582664:-	CCGGCCGCCGGCTCCGCCCCG	1	7	5	1	8	1	1	1	0	3	10	2	2	10	4	23	8	3	20	29	13	0	0	11	5	5
miRNA_hsa_miR_190a_5p	15:63116170-63116191:+	TGATATGTTTGATATATTAGGT	24	41	3	56	285	18	10	305	116	253	111	52	53	12	33	13	49	145	43	61	546	153	162	55	0	15
miRNA_hsa_miR_190b	1:154166189-154166209:-	TGATATGTTTGATATTGGGTT	1	2	0	495	2	6	369	5	22	2	83	3	6	2	0	1	2	15	1	2	26	33	23	3	2	14
miRNA_hsa_miR_191_3p	3:49058064-49058085:-	GCTGCGCTTGGATTTCGTCCCC	63	166	87	1077	225	46	408	500	687	399	737	256	129	124	262	276	263	277	241	200	1993	134	161	305	81	823
miRNA_hsa_miR_191_5p	3:49058105-49058127:-	CAACGGAATCCCAAAAGCAGCTG	116617	190145	185315	772951	128374	88291	202521	183030	263365	214817	719253	48864	72660	82629	183124	236860	124272	112150	170911	126734	1135823	121802	253989	185927	48093	444975
miRNA_hsa_miR_1910_3p	16:85775237-85775256:-	GAGGCAGAAGCAGGATGACA	0	0	0	0	0	0	1	5	17	8	3	29	9	4	7	18	3	1	0	4	15	5	0	0	0	8
miRNA_hsa_miR_1910_5p	16:85775275-85775295:-	CCAGTCCTGTGCCTGCCGCCT	94	16	11	33	14	57	62	561	405	76	51	863	333	173	75	662	62	66	86	323	261	35	20	14	11	78
miRNA_hsa_miR_1915_5p	10:21785538-21785559:-	ACCTTGCCTTGCTGCCCGGGCC	13	3	11	0	4	6	0	3	0	1	43	2	2	4	16	18	9	4	7	10	0	3	2	0	12	2
miRNA_hsa_miR_192_3p	11:64658631-64658652:-	CTGCCAATTCCATAGGTCACAG	0	3	0	1	0	0	2	1	10	0	15	1	0	0	1	0	1	3	0	2	2	9	5	0	0	83
miRNA_hsa_miR_192_5p	11:64658675-64658695:-	CTGACCTATGAATTGACAGCC	3923	1072	3652	8950.5	6503.5	5100	11763	39594.5	27783	10265	99194	3790	6063.5	1309	9205	3788	4641.5	37126	3100.5	13377	29771.5	21896	25085	2382	2161	505006
miRNA_hsa_miR_193a_3p	17:29887069-29887090:+	AACTGGCCTACAAAGTCCCAGT	438	591	69	383	147	608	121	468	1797	1193	2356	4	310	120	880	273	589	522	71	362	2785	846	351	57	616	24
miRNA_hsa_miR_193a_5p	17:29887035-29887056:+	TGGGTCTTTGCGGGCGAGATGA	13	23	4	17	1	12	11	11	75	7	64	0	21	52	18	60	27	9	3	21	33	3	7	1	5	1
miRNA_hsa_miR_193b_3p	16:14397874-14397895:+	AACTGGCCCTCAAAGTCCCGCT	1788	578	1363	5537	896	864	203	2161	4892	2865	1638	2430	1022	1167	3148	3917	814	2194	483	1038	613	650	1142	711	255	402
miRNA_hsa_miR_193b_5p	16:14397837-14397858:+	CGGGGTTTTGAGGGCGAGATGA	79	46	94	107	74	83	14	491	901	569	111	542	94	207	360	368	116	486	22	90	55	72	522	105	23	27
miRNA_hsa_miR_194_3p	11:64658840-64658861:-	CCAGTGGGGCTGCTGTTATCTG	2	0	1	3	2	2	5	19	23	5	33	2	0	3	5	9	3	22	1	7	9	7	10	0	1	196
miRNA_hsa_miR_194_5p	1:220291548-220291569:-,11:64658876-64658897:-	TGTAACAGCAACTCCATGTGGA	351	59	229	801	344	364	322	759	1574	468	5114	153	280	58	620	266	163	1378	156	693	1764	862	1242	126	172	25637
miRNA_hsa_miR_195_3p	17:6920947-6920968:-	CCAATATTGGCTGTGCTGCTCC	50	105	1	704	32	30	153	1816	830	7505	899	32	64	296	89	77	60	809	29	74	733	21	238	123	0	10
miRNA_hsa_miR_195_5p	17:6920986-6921006:-	TAGCAGCACAGAAATATTGGC	188.3	139	1.3	1797	82	70	145	611	1153.3	13952	2854.7	36	193	208.3	202.7	189.3	147.7	1263	70	124	2250	51.3	346.7	81.7	2	14
miRNA_hsa_miR_196a_3p	12:54385583-54385604:+	CGGCAACAAGAAACTGCCTGAG	366	170	118	701	76	30	51	230	48	256	3142	45	340	85	281	117	70	479	3	13	4346	231	993	683	1114	79
miRNA_hsa_miR_196a_5p	12:54385546-54385567:+,17:46709894-46709915:-	TAGGTAGTTTCATGTTGTTGGG	11158.2	6607.2	3155.5	37436.8	2342.2	3402.5	5587.3	20498.7	3257	22002.3	116243	6959.2	6035.2	3302	19030	6147.7	6158.2	6631.2	51	1595.5	167744	6751.5	96802.8	11270.2	13994.5	13042.2
miRNA_hsa_miR_196b_5p	7:27209147-27209168:-	TAGGTAGTTTCCTGTTGTTGGG	49.8	1456.8	632.5	37.2	36753.8	645.5	11434.7	2095.3	5	15831.7	24912.8	2742.8	2269.8	248	3188	4332.3	2597.8	1764.8	0	1595.5	93.7	199.5	20.2	2720.8	170.5	17878.8
miRNA_hsa_miR_197_3p	1:110141562-110141583:+	TTCACCACCTTCTCCACCCAGC	737	195	438	266	258	173	1269	203	218	73	604	292	292	1165	325	1221	557	324	367	764	217	29	125	217	136	68
miRNA_hsa_miR_197_5p	1:110141523-110141545:+	CGGGTAGAGAGGGCAGTGGGAGG	13	3	9	7	8	4	10	28	8	3	19	23	4	30	23	34	15	20	13	30	28	12	17	7	4	9
miRNA_hsa_miR_1973	4:117220906-117220924:+	ACCGTGCAAAGGTAGCATA	13	3	2	1	2	0	2	0	1	1	3	0	24	1	1	3	3	1	3	2	106	0	0	0	2	5
miRNA_hsa_miR_1976	1:26881065-26881084:+	CCTCCTGCCCTCCTTGCTGT	3	0	1	14	13	4	24	33	10	9	10	9	3	6	23	52	2	10	10	12	16	4	23	8	3	4
miRNA_hsa_miR_199a_3p_miRNA_hsa_miR_199b_3p	1:172113694-172113715:-,19:10928105-10928126:-;9:131007024-131007045:-	ACAGTAGTCTGCACATTGGTTA	14	11	16	13	914	5	1167	76	330	337	859	31	65	847	43	37	30695	45184	31	104	50	44	518	34107	46	386
miRNA_hsa_miR_199a_5p	1:172113732-172113754:-,19:10928145-10928167:-	CCCAGTGTTCAGACTACCTGTTC	3	1	0	3	229	1	7	8	68	47	15	1	9	632	9	11	6193	14988	9	8	6	9	8	10817.7	6	9
miRNA_hsa_miR_199b_5p	9:131007062-131007084:-	CCCAGTGTTTAGACTATCTGTTC	4	2	17	2	111	2	683	2	117	11	785	25	48	0	0	0	2	56	0	72	2	3	132	9.3	5	606
miRNA_hsa_miR_19a_3p	13:92003193-92003215:+	TGTGCAAATCTATGCAAAACTGA	512.7	1209.7	879.7	1537.7	2356.7	1388.3	4017.3	4376	9804.7	4281.7	16450.3	632	2387	1003	2669.7	1327.3	626	5874.5	2832	4494.7	2040.3	8595.7	5190.3	3080	795.3	6338
miRNA_hsa_miR_19a_5p	13:92003158-92003179:+	AGTTTTGCATAGTTGCACTACA	1	1	2	6	16	2	11	29	64	39	63	2	6	5	15	9	3	56	10	42	19	43	19	36	24	22
miRNA_hsa_miR_19b_1_5p	13:92003461-92003483:+	AGTTTTGCAGGTTTGCATCCAGC	2	2	1	7	9	2	11	2	39	15	43	6	10	6	10	3	0	14	3	7	4	33	6	6	8	19
miRNA_hsa_miR_19b_3p	13:92003499-92003521:+,X:133303713-133303735:-	TGTGCAAATCCATGCAAAACTGA	997.3	1804.3	1508.3	4656.3	2940.3	3276.7	7055.7	8469	21965.3	9121.3	28289.7	1449	6271	1219	7384.3	5242.7	1086	7989.5	5055	7518.3	4794.7	15339.3	13134.7	5219	2475.7	13649
miRNA_hsa_miR_200a_3p	1:1103296-1103317:+	TAACACTGTCTGGTAACGATGT	15	8	4	4564	179	2621.5	8816.5	5193	10947	52	34580	3824	3321	42.5	17743	1334.5	6	37	12	13.5	12012	11738.5	847	14	1070.5	15636.5
miRNA_hsa_miR_200a_5p	1:1103258-1103279:+	CATCTTACCGGACAGTGCTGGA	1	0	1	654	37	308	1913	1972	2610	8	3777	759	498	26	2236	287	2	4	5	0	1253	1903	83	3	230	2792
miRNA_hsa_miR_200b_3p	1:1102540-1102561:+	TAATACTGCCTGGTAATGATGA	221	45	65	38778.5	2070	28186	105121	84560	198412	662	550126	61194.5	41975	1328	229466	29743	51	346	364	139	94109	107610	6861	155	10227	318000
miRNA_hsa_miR_200b_5p	1:1102504-1102525:+	CATCTTACTGGGCAGCATTGGA	1	0	0	267	11	147	579	457	1216	0	2113	266	230	12	990	230	0	0	2	0	493	718	46	1	112	1640
miRNA_hsa_miR_200c_3p	12:7072905-7072927:+	TAATACTGCCGGGTAATGATGGA	8931	8	84	8163.5	19	4293	11663	13585	32162	47	26835	10776.5	10649	45	25451	22275	7	26	16	34	20706	3953.5	15826	18	1639	24443
miRNA_hsa_miR_200c_5p	12:7072866-7072887:+	CGTCTTACCCAGCAGTGTTTGG	47	0	1	55	0	45	42	108	192	0	77	90	113	0	182	35	0	0	0	1	79	117	59	1	13	99
miRNA_hsa_miR_203a_3p	14:104583806-104583827:+	GTGAAATGTTTAGGACCACTAG	725	8	3	6291	50	111	7868	375	24459	18	3015	6490	2295	49	20114	687	46	821	13	32	80421	3322	12469	26	1689	3729
miRNA_hsa_miR_203a_5p	14:104583768-104583792:+	AGTGGTTCTTAACAGTTCAACAGTT	1	0	0	3	0	0	8	0	71	0	3	26	10	0	47	2	0	6	0	0	125	21	9	1	1	11
miRNA_hsa_miR_203b_3p	14:104583765-104583787:-	TTGAACTGTTAAGAACCACTGGA	3	1	0	24	1	1	266	0	91	0	19	25	8	1	101	0	0	1	0	2	1622	6	22	0	8	106
miRNA_hsa_miR_204_5p	9:73424947-73424968:-	TTCCCTTTGTCATCCTATGCCT	2	55	3	4	6	4	29	3	25	31	5	81	3	6	5	28	3550	35	527	28	6	8	10	17236.5	6	10400
miRNA_hsa_miR_205_3p	1:209605548-209605568:+	GATTTCAGTGGAGTGAAGTTC	24	1	0	47	0	31	0	320	66	0	144	321	92	0	70	39	0	0	0	0	0	258	40	0	10	0
miRNA_hsa_miR_205_5p	1:209605511-209605532:+	TCCTTCATTCCACCGGAGTCTG	113659	119	134	39150	32	37976	117	223299	64531	134	164069	435131	76135	131	79475	68849	31	48	32	50	52	81584	36138	594	23426	24
miRNA_hsa_miR_20a_3p	13:92003362-92003383:+	ACTGCATTATGAGCACTTAAAG	4	15	11	70	25	35	91	46	384	131	211	23	42	22	61	42	8	203	46	70	28	137	62	78	6	139
miRNA_hsa_miR_20a_5p	13:92003326-92003348:+	TAAAGTGCTTATAGTGCAGGTAG	276	1030	909.8	2077.8	1644.7	997.7	4226	2381.8	14147.2	4240.3	17339.5	1110.8	2738.3	1256	2687.5	3662.7	598	3929	3585.7	4414	1410.8	3547.2	2412.3	2890.3	362	9371.2
miRNA_hsa_miR_20b_5p	X:133303880-133303902:-	CAAAGTGCTCATAGTGCAGGTAG	51	2	0.3	526.3	84.3	0.3	0.5	0.8	59.3	2.8	470.7	6.5	16.2	41	2.5	1.8	0	4	13.3	22.5	1229.3	336.3	1.5	2.3	11	6.3
miRNA_hsa_miR_21_3p	17:57918672-57918692:+	CAACACCAGTCGATGGGCTGT	3652	3703	5653	5299	4431	10331	587	199109	6567	79963	4876	5800	11233	10953	26992	21274	24909	89444	16690	10446	14431	23288	12933	11169	3450	21740
miRNA_hsa_miR_21_5p	17:57918634-57918655:+	TAGCTTATCAGACTGATGTTGA	267013	226246	279698	152625	146777	579924	17566	4090053	156626	1461363	151953	98376	346866	904858	734258	790666	539864	2033248	637740	273427	227503	299327	292039	212304	45520	891376
miRNA_hsa_miR_210_3p	11:568112-568133:-	CTGTGCGTGTGACAGCGGCTGA	367	473	174	3644	791	729	976	2766	1195	3068	2338	948	254	417	598	2113	1611	1290	1092	442	2608	912	1451	1331	641	785
miRNA_hsa_miR_210_5p	11:568150-568171:-	AGCCCCTGCCCACCGCACACTG	8	12	9	76	28	30	21	42	29	61	25	14	4	30	8	129	70	32	24	34	32	4	19	19	15	2
miRNA_hsa_miR_2110	10:115933910-115933931:-	TTGGGGAAACGGCCGCTGAGTG	60	55	58	58	77	89	155	36	166	34	249	114	37	118	132	168	109	72	104	168	176	41	73	68	421	169
miRNA_hsa_miR_2114_3p	X:149396287-149396307:+	CGAGCCTCAAGCAAGGGACTT	0	3	0	4	0	0	8	0	1	1	17	0	1	0	1	0	1	7	0	2	6	1	0	206	0	0
miRNA_hsa_miR_2114_5p	X:149396251-149396272:+	TAGTCCCTTCCTTGAAGCGGTC	0	9	0	4	0	0	12	1	0	4	9	0	0	0	1	0	0	10	0	2	4	0	1	370	2	1
miRNA_hsa_miR_2115_3p	3:48357871-48357892:-	CATCAGAATTCATGGAGGCTAG	59	0	0	35	0	1	0	0	1	0	1	0	1	1	1	1	0	0	0	0	41	8	2	0	7	0
miRNA_hsa_miR_2116_3p	15:59463391-59463411:-	CCTCCCATGCCAAGAACTCCC	94	18	35	18	71	68	0	173	31	60	40	98	20	46	51	88	83	62	30	134	59	0	55	88	11	64
miRNA_hsa_miR_212_3p	17:1953584-1953604:-	TAACAGTCTCCAGTCACGGCC	39	50	24	377	32	59	1311	289	72	75	121	42	103	20	98	168	23	60	76	164	94	34	75	16	4	192
miRNA_hsa_miR_212_5p	17:1953622-1953644:-	ACCTTGGCTCTAGACTGCTTACT	33	23	12	105	22	29	704	69	45	14	33	19	45	10	27	65	10	30	26	49	31	22	26	9	2	79
miRNA_hsa_miR_214_3p	1:172107956-172107977:-	ACAGCAGGCACAGACAGGCAGT	0	0	0	0	52	0	0	1	5	1	0	0	0	198	0	1	997	3170	0	1	1	1	0	3178	3	0
miRNA_hsa_miR_214_5p	1:172107997-172108018:-	TGCCTGTCTACACTTGCTGTGC	0	0	0	0	14	0	0	0	2	1	0	0	0	21	0	0	192	799	0	1	0	1	0	831	0	1
miRNA_hsa_miR_215_5p	1:220291258-220291278:-	ATGACCTATGAATTGACAGAC	14	22	32	39.5	20.5	40	95	92.5	105	190	82	58	18.5	4	34	10	29.5	74	26.5	65	119.5	18	51	53	10	183.5
miRNA_hsa_miR_218_5p	4:20529922-20529942:+,5:168195216-168195236:-	TTGTGCTTGATCTAACCATGT	3	258	198	122	640	160	6	47	2046	98	215	108	1153	9	1	25	213	833	710	1072	208	11	42	1011	96	0
miRNA_hsa_miR_219a_1_3p	6:33175673-33175694:+	AGAGTTGAGTCTGGACGTCCCG	23	12	61	76	74	33	171	310	179	227	49	166	47	67	42	178	41	131	91	37	299	97	55	135	27	175
miRNA_hsa_miR_219a_5p	6:33175632-33175652:+,9:131154955-131154975:-	TGATTGTCCAAACGCAATTCT	5	1	3	9	2	5	17	7	12	7	10	10	7	6	5	8	4	5	7	8	41	10	8	9	2	11
miRNA_hsa_miR_219b_3p	9:131154955-131154977:+	AGAATTGCGTTTGGACAATCAGT	2	6	1	6	5	0	10	19	28	17	18	8	2	1	8	4	4	11	8	6	20	7	2	6	0	10
miRNA_hsa_miR_22_3p	17:1617208-1617229:-	AAGCTGCCAGTTGAAGAACTGT	130064	250655	206415	63176	132371	169047	15397	365059	116899	966815	90981	136229	141944	71182	204912	449968	367055	810592	349284	704770	184759	137473	147874	216776	91638	220825
miRNA_hsa_miR_22_5p	17:1617246-1617267:-	AGTTCTTCAGTGGCAAGCTTTA	16	47	34	5	18	22	7	71	36	319	15	30	38	14	52	109	102	275	56	190	37	41	24	51	16	33
miRNA_hsa_miR_221_3p	X:45605608-45605630:-	AGCTACATTGTCTGCTGGGTTTC	5318	17978	16925	148	21329	15369	2340	48410	22261	40562	16856	20872	25403	3587	6143	25160	17721	32818	45715	16015	34	50007	567	43397	95	14765
miRNA_hsa_miR_221_5p	X:45605649-45605670:-	ACCTGGCATACAATGTAGATTT	1350	3634	7779	25	6251	3984	211	4842	3544	6567	1758	2537	4216	1322	1286	3577	4478	17225	7807	2870	3	7571	47	11378	10	3429
miRNA_hsa_miR_222_3p	X:45606442-45606462:-	AGCTACATCTGGCTACTGGGT	91440	238848	344462	1241	383074	140672	12637	705179	274665	422916	90663	330317	189499	116052	69857	506333	432985	639383	774498	188887	299	63899	1453	610142	928	217655
miRNA_hsa_miR_222_5p	X:45606479-45606500:-	CTCAGTAGCCAGTGTAGATCCT	68	483	229	9	1730	229	18	2830	416	608	63	2402	383	96	129	1102	923	685	2410	277	0	501	8	953	4	759
miRNA_hsa_miR_224_3p	X:151127056-151127078:-	AAAATGGTGCCCTAGTGACTACA	30	2	2	0	0	33	0	21	3	83	76	4	19	15	186	120	36	51	11	8	0	1	0	45	67	19
miRNA_hsa_miR_224_5p	X:151127103-151127123:-	CAAGTCACTAGTGGTTCCGTT	11522	752	404	16	12	11400	78	6019	117	13440	24482	1245	6421	6529	45821	16565	4426	6563	5389	3058	9	171	35	14536	4074	3544
miRNA_hsa_miR_2276_3p	13:24736608-24736629:+	TCTGCAAGTGTCAGAGGCGAGG	3	1	2	11	16	2	0	13	13	10	32	7	4	1	24	19	11	1	5	8	44	7	20	20	1	28
miRNA_hsa_miR_2277_3p	5:92956416-92956436:-	TGACAGCGCCCTGCCTGGCTC	1	3	4	4	2	4	6	6	6	2	8	5	2	3	2	7	20	8	13	2	58	2	42	0	33	4
miRNA_hsa_miR_2277_5p	5:92956454-92956477:-	AGCGCGGGCTGAGCGCTGCCAGTC	67	97	106	146	85	118	153	325	113	101	276	81	21	61	102	126	354	342	251	80	1055	72	664	95	601	101
miRNA_hsa_miR_2355_3p	2:207974723-207974744:-	ATTGTCCTTGCTGTTTGGAGAT	4	2	0	8	1	11	2	3	6	13	32	12	0	2	1	2	18	10	0	7	0	4	14	32	12	0
miRNA_hsa_miR_2355_5p	2:207974767-207974787:-	ATCCCCAGATACAATGGACAA	45	41	18	28	26	69	58	34	32	55	167	63	16	16	25	20	157	57	7	83	0	15	62	200	65	0
miRNA_hsa_miR_23a_3p	19:13947409-13947429:-	ATCACATTGCCAGGGATTTCC	2283	8077.5	4987.5	765	2973.5	3599	4806	15982	7571	19721.5	4910.5	10383	14665	2620.5	12837	23526	8534.5	16446	13907.5	9052	4453.5	9471	10245.5	10358	1750	12114
miRNA_hsa_miR_23a_5p	19:13947444-13947465:-	GGGGTTCCTGGGGATGGGATTT	2	3	2	0	3	9	21	4	8	10	0	7	6	9	2	35	2	9	3	9	0	1	2	6	0	3
miRNA_hsa_miR_23b_3p	9:97847547-97847567:+	ATCACATTGCCAGGGATTACC	4307	4050.5	1093.5	1751	2153.5	3761	12384	3177	3297	13805.5	36918.5	1725	3554	3224.5	5702	6241.5	4160.5	15961	5436.5	1561	296.5	2692	1348.5	6567	193	11579
miRNA_hsa_miR_23b_5p	9:97847509-97847530:+	TGGGTTCCTGGCATGCTGATTT	7	7	6	0	3	10	35	5	5	27	54	10	15	8	15	14	10	24	6	2	3	8	4	22	0	30
miRNA_hsa_miR_24_1_5p	9:97848309-97848330:+	TGCCTACTGAGCTGATATCAGT	5	8	2	8	8	7	51	3	15	74	145	6	6	2	35	10	16	38	9	2	2	7	8	18	3	47
miRNA_hsa_miR_24_2_5p	19:13947140-13947161:-	TGCCTACTGAGCTGAAACACAG	263	1239	648	99	550	752	1094	2073	1562	3819	574	2075	2210	289	2925	3456	1497	3234	2257	1659	595	3035	2277	1593	468	2464
miRNA_hsa_miR_24_3p	19:13947103-13947124:-,9:97848346-97848367:+	TGGCTCAGTTCAGCAGGAACAG	534	818	593	305	397	424	3187	2162	1665	4291	5488	4197	4116	425	4773	7114	3475	1657	3187	1777	1603	2638	3401	1743	225	4037
miRNA_hsa_miR_2467_5p	2:240273466-240273488:-	TGAGGCTCTGTTAGCCTTGGCTC	71	67	83	123	288	58	890	282	259	239	233	97	27	87	101	21	147	279	162	64	1264	155	86	235	65	558
miRNA_hsa_miR_25_3p	7:99691194-99691215:-	CATTGCACTTGTCTCGGTCTGA	7736	15585	10304	60307	19248	10380	83489	95826.3	85017.3	115221	135622	24181	14572	6826	35590	29465	14463	43679	26672	47456	115730	30149	51551.3	23337	16092	116250
miRNA_hsa_miR_25_5p	7:99691233-99691253:-	AGGCGGAGACTTGGGCAATTG	182	664	416	1617	1102	650	1117	3693	5215	4686	3372	1053	855	1094	1520	1762	530	8040	751	2502	2791	1523	1734	2916	892	6460
miRNA_hsa_miR_2682_5p	1:98510863-98510885:-	CAGGCAGTGACTGTTCAGACGTC	33	370	1194	1	1	24	0	2	0	156	0	248	7	10	11	0	326	176	20	80	0	0	0	10	1	1
miRNA_hsa_miR_26a_1_3p	3:38010943-38010964:+	CCTATTCTTGGTTACTTGCACG	4	5	5	29	8	19	8	42	9	65	15	27	16	2	21	22	4	121	22	3	29	42	23	24	5	41
miRNA_hsa_miR_26a_2_3p	12:58218403-58218424:-	CCTATTCTTGATTACTTGTTTC	4	8	36	31	13	35	16	113	75	27	168	25	9	8	52	16	6	251	17	14	137	30	67	129	37	23
miRNA_hsa_miR_26a_5p	12:58218441-58218462:-,3:38010904-38010925:+	TTCAAGTAATCCAGGATAGGCT	56859.7	46829.7	275120	171353	86365	134589	69322	167501	96157.7	121715	302249	89644	41807	24414	121303	108495	57258.7	243098	129071	74919	479806	92332	284981	139851	95233	178992
miRNA_hsa_miR_26b_3p	2:219267415-219267436:+	CCTGTTCTCCATTACTTGGCTC	93	40	56	390	182	38	145	221	354	527	333	314	28	28	188	92	107	829	132	100	970	232	359	246	116	384
miRNA_hsa_miR_26b_5p	2:219267380-219267400:+	TTCAAGTAATTCAGGATAGGT	4459.3	3041.3	2450.7	15016.3	6891	3081.3	11652	9822.7	9548.3	16520.7	42630.3	10257	2745	855	11120.3	4834	4687.3	12450	8126	5917	59965.7	10358	23129.3	8790.7	4207	12811
miRNA_hsa_miR_27a_3p	19:13947261-13947281:-	TTCACAGTGGCTAAGTTCCGC	1701.5	6539.5	4056.5	1912.5	3138.5	6187.5	12040	50378	10850.5	88590	12273.5	26867	34404	1746.5	39624	34727.5	13762	35862.5	19883	21197.5	15417	15452	41542	12193.5	5216	16442
miRNA_hsa_miR_27a_5p	19:13947301-13947322:-	AGGGCTTAGCTGCTTGTGAGCA	41	364	184	64	261	500	1385	12431	927	3792	326	2864	1148	291	869	2361	340	3015	660	719	218	1734	1964	2380	292	1579
miRNA_hsa_miR_27b_3p	9:97847787-97847807:+	TTCACAGTGGCTAAGTTCTGC	51174.5	49562.5	12712.5	58126.5	50983.5	58904.5	720274	199473	74736.5	521321	1.01196e+06	58940	71649	15774.5	176866	80165.5	128056	209192	118116	44955.5	20268	59805	95685	105610	14278	327884
miRNA_hsa_miR_27b_5p	9:97847745-97847766:+	AGAGCTTAGCTGATTGGTGAAC	622	1103	254	478	888	689	6187	10937	2031	10870	8890	780	2091	1683	2563	1865	1748	12142	1365	398	270	1905	816	5842	424	6764
miRNA_hsa_miR_28_3p	3:188406622-188406643:+	CACTAGATTGTGAGCTCCTGGA	20353	31905	12410	35524	36613	26322	25345	131686	40712	96933	71863	41920	19752	56210	60385	31669	68823	58861	28590	23736	74370	13482	74588	144907	13109	30058
miRNA_hsa_miR_28_5p	3:188406582-188406603:+	AAGGAGCTCACAGTCTATTGAG	2295	3220	981	3017	4683	2697	1044	2695	3620	8405	9447	3974	2017	2815	6371	2705	8662	4263	3000	3196	9394	972	7092	10713	1627	2857
miRNA_hsa_miR_296_3p	20:57392681-57392702:-	GAGGGTTGGGTGGAGGCTCTCC	0	0	1	1	0	2	0	0	36	14	7	2	1	0	0	0	433	4	0	0	920	0	13	83	0	0
miRNA_hsa_miR_299_3p	14:101490169-101490190:+	TATGTGGGATGGTAAACCGCTT	0	34	0	0	0	2	2	29	0	0	0	9	0	0	0	0	11	243	0	0	0	0	1	28	3	1
miRNA_hsa_miR_29a_3p	7:130561507-130561528:-	TAGCACCATCTGAAATCGGTTA	5132.5	8832.5	13266	1582	1287	18502.5	1131	13647.5	2236	57908.5	3489.5	11329.5	8886	4407.5	23538	16067	9188	13165	39188	38371	2206	5124.5	2613	20594.5	1422	34424
miRNA_hsa_miR_29a_5p	7:130561545-130561566:-	ACTGATTTCTTTTGGTGTTCAG	33	99	115	8	12	150	4	81	31	382	28	68	87	48	120	71	43	178	318	261	2	72	28	253	10	193
miRNA_hsa_miR_29b_1_5p	7:130562266-130562289:-	GCTGGTTTCATATGGTGGTTTAGA	12	36	55	4	5	80	4	42	5	141	5	32	38	72	57	56	23	85	86	133	4	27	8	122	3	107
miRNA_hsa_miR_29b_2_5p	1:207975837-207975858:-	CTGGTTTCACATGGTGGCTTAG	12	2	8	32	11	4	21	4	20	9	16	13	6	1	46	5	9	12	19	9	187	46	41	12	3	8
miRNA_hsa_miR_29b_3p	1:207975795-207975817:-,7:130562226-130562248:-	TAGCACCATTTGAAATCAGTGTT	564	382	1213	232	103	1580	74	633	111	2644.7	233.7	581	633.3	351	1739.7	583	305	787	2592.7	1921.3	1107.3	464	160.7	778	89	1916
miRNA_hsa_miR_29c_3p	1:207975210-207975231:-	TAGCACCATTTGAAATCGGTTA	536.5	123.5	115	1739	198	304.5	294	236.5	1070	490.8	1076.8	405.5	202.7	95.5	1395.3	91	137	436	710.3	400.7	8458.7	819.5	1525.3	658.5	1422	268
miRNA_hsa_miR_29c_5p	1:207975248-207975269:-	TGACCGATTTCTCCTGGTGTTC	44	12	10	106	22	26	41	33	113	34	63	26	32	26	68	11	14	55	88	24	330	87	117	143	60	11
miRNA_hsa_miR_301a_3p	17:57228510-57228532:-	CAGTGCAATAGTATTGTCAAAGC	6801.5	2266.5	2506	14252.5	8228	6317	14974.5	21955	17561	11999	30130	9616	7364	902	14511	16152	3905	15586	15120.5	4310	24342	9030	7973	3223.5	3421	17541
miRNA_hsa_miR_301a_5p	17:57228548-57228569:-	GCTCTGACTTTATTGCACTACT	7	7	8	41	54	12	102	206	100	65	85	69	30	0	44	50	26	174	85	41	98	69	32	18	24	55
miRNA_hsa_miR_301b_3p	22:22007314-22007336:+	CAGTGCAATGATATTGTCAAAGC	1960.5	582.5	411	1853.5	5508	1832	2659.5	1801	3703	1924	4896	3989	1289	418	3826	4410	1749	1795	3123.5	1456	15103	1338	1354	1252.5	4255	5609
miRNA_hsa_miR_301b_5p	22:22007279-22007300:+	GCTCTGACGAGGTTGCACTACT	1	2	1	1	17	0	10	6	7	1	8	12	5	7	8	3	8	10	6	8	17	1	1	3	14	13
miRNA_hsa_miR_3064_5p	17:62496935-62496955:-	TCTGGCTGTTGTGGTGTGCAA	3	3	3	7	5	2	13	4	13	7	12	17	6	3	11	14	5	9	7	7	28	8	7	2	1	20
miRNA_hsa_miR_3065_3p	17:79099726-79099748:+	TCAGCACCAGGATATTGTTGGAG	248	28	167	362	62	31	799	335	1416	1244	106	113	94	19	250	669	4	1095	79	65	77	700	270	26	4	308
miRNA_hsa_miR_3065_5p	17:79099686-79099708:+	TCAACAAAATCACTGATGCTGGA	341	75	150	277	79	62	1150	444	2024	1488	230	233	163	48	291	631	7	1308	125	89	94	555	370	58	16	524
miRNA_hsa_miR_3074_3p	9:97848306-97848327:-	GATATCAGCTCAGTAGGCACCG	4	19	10	26	34	2	0	5	31	12	47	5	2	9	21	11	3	4	42	33	109	10	8	2	7	30
miRNA_hsa_miR_3074_5p	9:97848345-97848365:-	GTTCCTGCTGAACTGAGCCAG	3	13	11	43	44	3	1	35	86	42	130	18	5	12	40	14	14	18	58	36	159	15	46	5	8	30
miRNA_hsa_miR_30a_3p	6:72113257-72113278:-	CTTTCAGTCGGATGTTTGCAGC	1109	7107.5	4969.5	2001.5	17491.5	6039.5	14	29609	444.5	57158	149.5	3853	5311.5	6738	4751	16188.5	3082	10242	21498.5	3826.5	2828.5	13194	3828.5	2761.5	369	312
miRNA_hsa_miR_30a_5p	6:72113298-72113319:-	TGTAAACATCCTCGACTGGAAG	83536	372968	247990	79735.5	784850	393318	993.5	1069663	13246	1352778	7345.7	115577	232409	275704	184676	415922	96836.5	322970	732883	124911	94712.5	297125	341978	96669.5	20231	11152.5
miRNA_hsa_miR_30b_3p	8:135812775-135812796:-	CTGGGAGGTGGATGTTTACTTC	5	12	5	25	7	9	49	88	113	155	135	46	36	10	61	70	25	118	20	16	52	13	16	44	8	83
miRNA_hsa_miR_30b_5p	8:135812813-135812834:-	TGTAAACATCCTACACTCAGCT	2681	2900	905	5745.3	1934	2647	15318	12594.3	8204.7	18918	28844.5	5748	4828.7	545	9385.3	7672	4191.3	9580.3	5995	6082	9071.3	2092	6927.7	5768	2838.3	7993
miRNA_hsa_miR_30c_1_3p	1:41223011-41223032:+	CTGGGAGAGGGTTGTTTACTCC	147	199	196	523	335	115	381	1158	1856	1296	1211	428	187	320	679	477	235	1472	359	461	653	1629	343.5	370	44	700
miRNA_hsa_miR_30c_2_3p	6:72086667-72086688:-	CTGGGAGAAGGCTGTTTACTCT	227	1371	1103	479	3665	1407	2	8318	62	8818	29	504	675	1517	693	3071	497	2558	2153	569	471	2292	1224.5	459	65	21
miRNA_hsa_miR_30c_5p	1:41222972-41222994:+,6:72086706-72086728:-	TGTAAACATCCTACACTCTCAGC	25703	48454	39690	25592.7	118664	65748	16686	84671.7	56566.3	174838	57635.1	31325	40253.3	55002	57029.7	82964	22791.7	103718	102768	40563	39834.7	50461	64728.3	19792	7419.7	46097
miRNA_hsa_miR_30d_3p	8:135817122-135817143:-	CTTTCAGTCAGATGTTTGCTGC	141	365	92	1421	365	280	1851	3450	2039	3570	5108	782	562	107	1371	662.5	425	2052	588	1031	1348	1145	541	1127.5	133	1847
miRNA_hsa_miR_30d_5p	8:135817162-135817183:-	TGTAAACATCCCCGACTGGAAG	72899.5	81284.5	20892.5	78593	40171	39893.5	442580	313756	174054	189739	451842	94580	64392	23752	165962	176265	68795	143243	108487	105327	153090	24603.5	97599.5	93551.5	13446	140223
miRNA_hsa_miR_30e_3p	1:41220085-41220106:+	CTTTCAGTCGGATGTTTACAGC	631	1125.5	1345.5	2257.5	2068.5	641.5	4143	9548	10835.5	9467	8668.5	2175	1029.5	1578	4558	1832	1484	7129	2849.5	3165.5	5917.5	9749	2574.5	2025	560	4474
miRNA_hsa_miR_30e_5p	1:41220043-41220064:+	TGTAAACATCCTTGACTGGAAG	38253.5	35738	37367	54334.5	58448.5	29623	57155	89746.5	208242	151128	266747	45962	30075	37522.5	123150	34313.5	33570.5	135660	75542	83597	161995	190364	113492	47852	27072	120380
miRNA_hsa_miR_31_3p	9:21512120-21512141:-	TGCTATGCCAACATATTGCCAT	3	22	18	2	0	28	35	15	8	97	25	12	90	3	54	24	31	5	0	19	0	14	0	1	2	13
miRNA_hsa_miR_31_5p	9:21512157-21512177:-	AGGCAAGATGCTGGCATAGCT	4402	21238	19564	763	26	22926	22096	34104	5437	147997	31840	32942	34042	8419	71197	53435	40162	2772	9	19514	15	6125	138	58	3700	16820
miRNA_hsa_miR_3116	1:62544466-62544487:-,1:62544502-62544523:+	TGCCTGGAACATAGTAGGGACT	8	0	0	1	12	7	16	36	46	3	78	9	6	0	8	1	1	3	2	1	13	29	10	6	16	22
miRNA_hsa_miR_3125	2:12877502-12877521:+	TAGAGGAAGCTGTGGAGAGA	0	3	2	0	6	6	28	1	3	2	5	3	0	1	7	10	4	0	1	0	5	37	1	0	1	114
miRNA_hsa_miR_3126_5p	2:69330823-69330844:+	TGAGGGACAGATGCCAGAAGCA	16	24	22	1	16	1	0	12	4	8	54	3	3	6	14	13	13	41	14	36	1	5	16	25	2	1
miRNA_hsa_miR_3127_3p	2:97464061-97464082:+	TCCCCTTCTGCAGGCCTGCTGG	23	7	10	10	9	8	17	13	7	4	51	12	2	4	25	26	10	5	6	19	38	3	13	6	1	11
miRNA_hsa_miR_3127_5p	2:97464025-97464047:+	ATCAGGGCTTGTGGAATGGGAAG	45	13	36	60	41	36	221	177	88	47	529	70	44	26	119	116	21	93	35	76	313	113	47	25	18	71
miRNA_hsa_miR_3129_3p	2:189997770-189997791:-	AAACTAATCTCTACACTGCTGC	0	13	56	0	2	1	0	0	0	2	0	10	5	78	0	7	27	10	0	5	1	0	4	25	41	0
miRNA_hsa_miR_3129_5p	2:189997808-189997829:-	GCAGTAGTGTAGAGATTGGTTT	0	9	42	0	11	2	0	0	0	1	1	8	2	37	3	7	9	10	0	2	7	0	0	21	47	0
miRNA_hsa_miR_3130_3p	2:207647969-207647989:-,2:207648001-207648021:+	GCTGCACCGGAGACTGGGTAA	0	0	4	1	13	1	2	10	3	16	22	2	0	0	2	0	24	8	9	12	5	11	5	32	5	10
miRNA_hsa_miR_3130_5p	2:207647970-207647990:+,2:207648000-207648020:-	TACCCAGTCTCCGGTGCAGCC	7	1	3	5	8	2	3	5	4	7	28	11	3	13	1	6	11	14	4	10	26	4	5	15	6	13
miRNA_hsa_miR_3139	4:144264622-144264644:+	TAGGAGCTCAACAGATGCCTGTT	2	0	0	4	4	5	0	3	8	5	54	7	8	0	11	6	5	2	6	4	64	7	16	0	67	2
miRNA_hsa_miR_3143	6:27115408-27115432:+	ATAACATTGTAAAGCGCTTCTTTCG	1	1	1	2	9	3	5	4	6	19	8	2	8	3	14	2	2	3	29	8	3	6	5	7	2	12
miRNA_hsa_miR_3144_5p	6:120336337-120336358:+	AGGGGACCAAAGAGATATATAG	3	0	0	0	1	0	2	10	0	0	0	49	0	14	5	0	1	39	0	0	1	9	12	46	2	2
miRNA_hsa_miR_3150a_5p	8:96085153-96085174:+	CAACCTCGACGATCTCCTCAGC	6	9	9	6	3	3	12	24	8	9	25	9	1	16	7	1	6	11	1	3	70	0	17	15	3	12
miRNA_hsa_miR_3157_3p	10:97824078-97824099:-	CTGCCCTAGTCTAGCTGAAGCT	6	1	3	17	11	4	5	2	8	17	49	5	1	1	2	3	2	13	3	7	0	6	61	13	10	25
miRNA_hsa_miR_3158_3p	10:103361184-103361205:-,10:103361223-103361244:+	AAGGGCTTCCTCTCTGCAGGAC	14	76	106	74	129	12	61	391	127	133	70	182	28	136	19	78	125	200	33	45	250	18	236	215	94	229
miRNA_hsa_miR_3159	11:18409343-18409364:+	TAGGATTACAAGTGTCGGCCAC	4	2	12	1	7	6	1	11	7	4	11	21	2	26	1	4	4	26	1	1	19	1	3	9	3	25
miRNA_hsa_miR_3161	11:48118343-48118365:+	CTGATAAGAACAGAGGCCCAGAT	1	0	0	24	269	0	0	0	7	0	6	17	0	0	36	0	48	20	0	0	148	22	25	0	102	0
miRNA_hsa_miR_3163	11:66701947-66701968:-	TATAAAATGAGGGCAGTAAGAC	14	6	5	1	11	5	2	57	11	33	100	2	2	4	5	11	4	17	16	11	43	11	16	35	13	39
miRNA_hsa_miR_3168	13:41675212-41675228:-	GAGTTCTACAGTCAGAC	1	0	4	3	4	0	0	2	3	7	5	20	2	4	5	17	22	4	2	13	4	6	51	6	15	10
miRNA_hsa_miR_3173_3p	14:95604260-95604281:-	AAAGGAGGAAATAGGCAGGCCA	5	0	2	4	9	4	1	10	7	7	9	4	0	5	1	0	6	15	3	6	24	1	9	10	12	8
miRNA_hsa_miR_3173_5p	14:95604298-95604319:-	TGCCCTGCCTGTTTTCTCCTTT	20	13	35	12	66	20	51	92	115	174	70	54	9	53	37	23	61	221	38	75	350	8	80	116	138	122
miRNA_hsa_miR_3174	15:90549996-90550018:+	TAGTGAGTTAGAGATGCAGAGCC	75	30	10	86	49	50	265	347	64	37	121	28	25	19	75	57	44	28	47	63	136	24	35	36	14	221
miRNA_hsa_miR_3176	16:593336-593354:+	ACTGGCCTGGGACTACCGG	28	53	83	115	712	111	390	254	370	319	405	366	122	137	204	107	195	365	19	472	3195	116	1169	276	230	565
miRNA_hsa_miR_3177_3p	16:1785039-1785059:+	TGCACGGCACTGGGGACACGT	32	16	29	61	95	15	35	15	49	11	35	78	6	9	24	77	57	48	35	58	164	11	24	33	1	42
miRNA_hsa_miR_3177_5p	16:1784996-1785018:+	TGTGTACACACGTGCCAGGCGCT	0	3	3	6	8	2	2	5	8	4	2	9	1	2	3	6	2	8	15	6	21	2	6	4	0	14
miRNA_hsa_miR_3180	16:2186077-2186095:-,16:15248806-15248824:-	TGGGGCGGAGCTTCCGGAG	0	1.6	3.6	0.8	1.6	0.4	0.4	8.8	7.2	6.4	0.8	1.6	0	3.6	0.4	499.6	9.2	632.8	4	0.8	4.8	2	3.6	1.6	24.8	0.8
miRNA_hsa_miR_3180_3p	16:15005138-15005159:+,16:16403793-16403814:+,16:18496046-18496067:-	TGGGGCGGAGCTTCCGGAGGCC	0	2.4	5.4	1.2	2.4	0.6	0.6	13.2	10.8	9.6	1.2	2.4	0	5.4	0.6	749.4	13.8	950.2	6	1.2	7.2	3	5.4	2.4	37.2	1.2
miRNA_hsa_miR_3180_5p	16:15005094-15005118:+,16:16403749-16403773:+,16:18496087-18496111:-	CTTCCAGACGCTCCGCCCCACGTCG	0	0	1	1	1	0	0	2	5	1	1	0	0	0	1	414	1	355	1	0	4	1	1	0	19	1
miRNA_hsa_miR_3187_3p	19:813627-813646:+	TTGGCCATGGGGCTGCGCGG	11	4	9	12	30	1	9	5	9	4	16	10	14	6	5	46	39	32	11	22	49	30	3	2	7	14
miRNA_hsa_miR_3188	19:18392939-18392961:+	AGAGGCTTTGTGCGGATACGGGG	16	1	1	13	10	3	7	10	17	2	6	2	2	0	31	23	3	5	32	7	12	1	4	0	18	19
miRNA_hsa_miR_3193	20:30194989-30195010:+	TCCTGCGTAGGATCTGAGGAGT	0	4	0	1	2	3	0	51	7	12	16	5	5	1	6	10	3	4	2	0	0	1	10	2	0	3
miRNA_hsa_miR_3194_5p	20:50069485-50069505:-	GGCCAGCCACCAGGAGGGCTG	0	1	1	3	6	4	0	28	0	8	9	0	5	0	10	1	2	2	18	0	0	18	2	1	4	13
miRNA_hsa_miR_3196	20:61870140-61870157:+	CGGGGCGGCAGGGGCCTC	0	0	1	3	6	4	7	2	2	0	37	36	4	1	3	22	32	13	3	31	2	4	4	1	0	18
miRNA_hsa_miR_32_3p	9:111808511-111808532:-	CAATTTAGTGTGTGTGATATTT	5	14	4	28	33	7	17	34	89	14	76	25	33	5	18	15	6	172	42	42	27	18	10	17	7	34
miRNA_hsa_miR_32_5p	9:111808552-111808573:-	TATTGCACATTACTAAGTTGCA	33	26	9	123	50	31	32	64	114	36	399	46	59	6	118	38	12	95	47	132	287	32	241	20	40	53
miRNA_hsa_miR_3200_3p	22:31127597-31127618:+	CACCTTGCGCTACTCAGGTCTG	56	32	73	132	171	55	529	259	199	147	332	175	115	5	380	143	124	43	64	222	416	320	205	49	23	306
miRNA_hsa_miR_3200_5p	22:31127556-31127577:+	AATCTGAGAAGGCGCACAAGGT	11	1	15	14	43	9	20	35	23	49	38	19	21	5	63	25	19	8	9	23	87	71	49	13	1	39
miRNA_hsa_miR_320a	8:22102488-22102509:-	AAAAGCTGGGTTGAGAGGGCGA	13168.3	21876.5	6577.6	7988.6	7657.2	8494.2	13925.7	34531.7	42420.5	36001.3	12604.4	11859.7	5381.4	7757.7	10516	38873.6	15646.1	16891.8	19644.4	18781.4	8887.8	17190	14373.5	16489.3	40784.9	36754.7
miRNA_hsa_miR_320b	1:117214409-117214430:+,1:224444751-224444772:-	AAAAGCTGGGTTGAGAGGGCAA	627.5	1439.2	396.8	944.2	704.6	476.5	985	3647.8	2218.3	3512.3	1332.1	1787.8	478.5	441.8	1321	3376.9	2047.3	1283.6	1483.8	1908.4	2973.6	2113.4	2452.7	1143.1	4738.3	3030.1
miRNA_hsa_miR_320c	18:19263520-19263539:+,18:21901680-21901699:+	AAAAGCTGGGTTGAGAGGGT	55.8	88.2	23.6	128	48.5	35.7	78.4	140.8	272.9	334.9	172.6	228	99.9	39.3	211.5	587.4	120.4	150.2	123.2	197.1	281	198.9	211.2	91.6	2996.3	297.8
miRNA_hsa_miR_320d	13:41301964-41301982:-,X:140008337-140008355:-	AAAAGCTGGGTTGAGAGGA	32.4	52	17	142.2	22.6	15.6	29.9	91.7	256.4	272.5	96.9	205.5	94.1	28.1	267.6	426.1	54.2	63.4	55.6	123.2	136.5	211.6	147.6	30.9	2086.3	145.4
miRNA_hsa_miR_320e	19:47212551-47212568:-	AAAGCTGGGTTGAGAAGG	3	3	1	4	0	2	0	5	17	32	1	10	19	1	58	6	5	4	1	6	4	12	8	2	8	8
miRNA_hsa_miR_323a_3p	14:101492119-101492139:+	CACATTACACGGTCGACCTCT	0	15	0	0	0	0	11	16	0	0	0	7	1	0	0	0	4	108	0	1	1	0	0	9	5	2
miRNA_hsa_miR_324_3p	17:7126627-7126646:-	ACTGCCCCAGGTGCTGCTGG	81	132	67	712	141	81	175	237	367	258	280	382	92	62	184	948	171	298	244	681	273	135	239	50	90	290
miRNA_hsa_miR_324_5p	17:7126661-7126683:-	CGCATCCCCTAGGGCATTGGTGT	67	87	39	162	124	101	124	47	168	142	202	180	112	38	146	476	89	143	127	396	168	229	85	30	95	202
miRNA_hsa_miR_326	11:75046152-75046171:-	CCTCTGGGCCCTTCCTCCAG	38	5	8	82	75	14	10	26	240	33	43	28	11	7	67	59	75	70	26	35	171	74	82	2	330	59
miRNA_hsa_miR_328_3p	16:67236230-67236251:-	CTGGCCCTCTCTGCCCTTCCGT	253	13	203	64	51	73	110	73	172	267	92	34	81	227	241	1692	175	203	50	420	218	3	370	64	197	62
miRNA_hsa_miR_330_3p	19:46142267-46142289:-	GCAAAGCACACGGCCTGCAGAGA	367	117	206	152	557	281	480	547	161	337	300	712	162	133	851	515	327	216	968	345	639	256	169	584	33	588
miRNA_hsa_miR_330_5p	19:46142307-46142328:-	TCTCTGGGCCTGTGTCTTAGGC	494	118	202	580	967	872	634	1733	251	761	831	1163	356	70	2776	553	502	353	1883	474	2418	776	451	798	147	989
miRNA_hsa_miR_331_3p	12:95702256-95702276:+	GCCCCTGGGCCTATCCTAGAA	177	94	147	308	157	270	371	601	682	377	219	271	85	458	298	661	202	188	420	357	533	60	851	241	205	274
miRNA_hsa_miR_331_5p	12:95702221-95702242:+	CTAGGTATGGTCCCAGGGATCC	31	29	36	127	71	65	73	188	191	102	138	95	31	97	78	132	28	70	166	80	255	53	157	76	32	160
miRNA_hsa_miR_335_3p	7:130136003-130136024:+	TTTTTCATTATTGCTCCTGACC	312	75	3445	1493	8	240	2869	2945	9309	407	82	8105	1669	14164	6	356	2619	13562	850	83	11698	2222	2158	2218	76	11909
miRNA_hsa_miR_335_5p	7:130135967-130135989:+	TCAAGAGCAATAACGAAAAATGT	263	38	1963	1307	4	198	3089	463	5039	157	32	1665	571	3780	3	129	1066	6063	351	69	3895	1995	3678	1006	75	4461
miRNA_hsa_miR_337_3p	14:101340890-101340911:+	CTCCTATATGATGCCTTTCTTC	0	13	0	0	0	0	5	0	0	0	0	0	0	0	0	0	3	113	0	0	0	0	0	4	0	0
miRNA_hsa_miR_338_3p	17:79099687-79099708:-	TCCAGCATCAGTGATTTTGTTG	1	0	2	167	4	3	458	2	97	10	26	6	0	3	0	7	1	159	1	10	5	0	44	0	0	30
miRNA_hsa_miR_338_5p	17:79099723-79099744:-	AACAATATCCTGGTGCTGAGTG	0	0	0	12	1	0	54	0	26	2	0	2	0	0	0	4	0	23	0	4	0	0	2	0	0	10
miRNA_hsa_miR_339_3p	7:1062591-1062613:-	TGAGCGCCTCGACGACAGAGCCG	809	663	727	1705	848	328	681	1711	3649	2709	2192	2226	921	619	2443	2747	565	2226	711	806	2017	766	2347	2973	452	2042
miRNA_hsa_miR_339_5p	7:1062626-1062648:-	TCCCTGTCCTCCAGGAGCTCACG	369	383	247	812	363	124	177	691	2037	540	670	1148	470	283	1167	1335	235	547	356	438	471	289	379	848	186	561
miRNA_hsa_miR_33a_3p	22:42296993-42297014:+	CAATGTTTCCACAGTGCATCAC	3	4	0	2	10	4	21	13	30	26	44	5	1	4	36	3	7	5	6	6	43	25	4	13	13	4
miRNA_hsa_miR_33a_5p	22:42296953-42296973:+	GTGCATTGTAGTTGCATTGCA	14	37	11	60	49	24	79	94	190	261	400	38	29	9	329	32	48	28	75	54	633.5	315	47	55	80	79
miRNA_hsa_miR_33b_3p	17:17717171-17717192:-	CAGTGCCTCGGCAGTGCAGCCC	9	41	14	137	86	19	53	77	154	112	170	125	37	14	41	123	42	60	29	174	325	111	32	70	54	151
miRNA_hsa_miR_33b_5p	17:17717211-17717230:-	GTGCATTGCTGTTGCATTGC	24	14	12	327	17	19	107	198	166	242	479	134	50	4	166	39	22	43	34	145	2578.5	340	129	42	147	121
miRNA_hsa_miR_340_3p	5:179442319-179442340:-	TCCGTCTCAGTTACTTTATAGC	243	239	91	465	225	82	763	272	1088	327	2522	132	85	57	131	94	179	1325	222	620	1034	329	1487	212	61	797
miRNA_hsa_miR_340_5p	5:179442361-179442382:-	TTATAAAGCAATGAGACTGATT	1260	1054	490	5805	1339	578	15306	5845	7214	2883	25573	1513	815	462	1083	869	1300	5368	1148	3292	8035	1754	14477	1137	493	6678
miRNA_hsa_miR_342_3p	14:100576052-100576074:+	TCTCACACAGAAATCGCACCCGT	99	935	478	5260	946	283	1	315	7506	1628	3512	574	589	978	413	1167	388	6772	406	1124	2461	534	1133	1599	2340	953
miRNA_hsa_miR_342_5p	14:100576010-100576030:+	AGGGGTGCTATCTGTGATTGA	55	443	234	1212	622	134	0	380	2339	588	1167	316	218	539	225	541	235	3561	225	595	1427	159	1145	845	1030	444
miRNA_hsa_miR_345_3p	14:100774249-100774270:+	GCCCTGAACGAGGGGTCTGGAG	2	1	1	30	1	0	12	10	41	12	23	1	5	0	6	3	2	32	2	6	39	8	6	4	7	6
miRNA_hsa_miR_345_5p	14:100774213-100774234:+	GCTGACTCCTAGTCCAGGGCTC	871	1735	483	16132	3715	948	5553	2653	17544	4932	9765	1426	1047	1129	4420	3205	2307	12564	2536	3189	33696	2763	7543	1935	1763	7622
miRNA_hsa_miR_34a_3p	1:9211752-9211773:-	CAATCAGCAAGTATACTGCCCT	4	0	0	41	51	9	36	24	5	0	31	12	14	3	35	7	0	3	7	0	207	20	44	0	7	96
miRNA_hsa_miR_34a_5p	1:9211794-9211815:-	TGGCAGTGTCTTAGCTGGTTGT	162	21	2	699	540	151	983	432	49	1	607	174	198	60	935	276	5	16	195	3	3154	512	1685	5	216	1415
miRNA_hsa_miR_34b_3p	11:111383712-111383733:+	CAATCACTAACTCCACTGCCAT	0	8	29	1	1	14	0	0	9	0	9	43	9	57	0	2	6	92	51	25	0	0	0	0	0	0
miRNA_hsa_miR_34b_5p	11:111383675-111383697:+	TAGGCAGTGTCATTAGCTGATTG	0	28	127	21	4	73	3	0	65	0	26	127	25	191	1	9	36	226	274	83	1	1	6	0	1	0
miRNA_hsa_miR_34c_3p	11:111384209-111384230:+	AATCACTAACCACACGGCCAGG	0	6	33	17	0	22	0	0	84	0	3	23	3	68	1	3	3	70	34	14	1	0	2	0	0	0
miRNA_hsa_miR_34c_5p	11:111384176-111384198:+	AGGCAGTGTAGTTAGCTGATTGC	4	592	2537	215	76	855	4	2	1192	8	473	1851	450	4744	3	148	490	3752	3720	814	10	1	41	12	91	2
miRNA_hsa_miR_3605_3p	1:33798006-33798028:-	CCTCCGTGTTACCTGTCCTCTAG	152	275	122	242	96	134	302	419	1173	488	223	259	121	135	477	490	371	337	781	458	177	114	449	386	15	740
miRNA_hsa_miR_3605_5p	1:33798050-33798072:-	TGAGGATGGATAGCAAGGAAGCC	42	66	49	91	29	50	109	108	359	157	97	56	55	32	191	89	86	90	189	109	77	112	113	131	7	268
miRNA_hsa_miR_3607_3p	5:85916364-85916383:+	ACTGTAAACGCTTTCTGATG	68	73	124	77	79	16	36	188	102	77	126	47	54	55	28	133	62	35	91	61	133	9	106	35	388	85
miRNA_hsa_miR_3607_5p	5:85916325-85916346:+	GCATGTGATGAAGCAAATCAGT	13	265	14	6	12	1	2	8	527	103	18	47	1582	7	3	2	21	2	2	21	2	51	12	1	94	17
miRNA_hsa_miR_3609	7:98479323-98479346:+	CAAAGTGATGAGTAATACTGGCTG	359	131	120	104	239	118	1519	28	137	169	598	25	884	174	136	152	52	70	126	117	60	55	39	174	385	125
miRNA_hsa_miR_361_3p	X:85158646-85158668:-	TCCCCCAGGTGTGATTCTGATTT	139	573	602	733	1305	787	1206	2350	2108	1808	1909	249	304	1716	1078	1266	401	2795	963	2212	885	147	3400	795	190	1119
miRNA_hsa_miR_361_5p	X:85158686-85158707:-	TTATCAGAATCTCCAGGGGTAC	443	1013	958	1805	3211	1230	1191	1986	3644	3411	3946	606	683	1797	1729	2440	636	4232	1874	1756	2230	582	700	1441	229	3664
miRNA_hsa_miR_3611	10:35368537-35368557:-	TTGTGAAGAAAGAAATTCTTA	8	4	1	1	7	1	3	13	3	14	30	2	0	5	7	5	2	7	6	5	22	1	5	10	5	3
miRNA_hsa_miR_3613_3p	13:50570562-50570585:-	ACAAAAAAAAAAGCCCAACCCTTC	5	23	9	14	24	3	23	11	21	56	26	3	6	0	23	44	10	9	11	23	110	9	15	14	7	23
miRNA_hsa_miR_3613_5p	13:50570601-50570622:-	TGTTGTACTTTTTTTTTTGTTC	9	35	3	27	22	4	31	26	46	117	82	4	7	1	55	17	24	9	18	18	320	17	48	26	10	24
miRNA_hsa_miR_3614_5p	17:54968680-54968702:-	CCACTTGGATCTGAAGGCTGCCC	3	0	26	30	8	14	3	2801	91	25	5	26	9	5	15	96	10	6	91	6	10	5	26	155	46	3
miRNA_hsa_miR_3615	17:72744802-72744822:+	TCTCTCGGCTCCTCGCGGCTC	217	233	673	342	238	300	726	2173	523	506	372	929	76	506	322	1688	513	1753	625	636	2484	191	354	274	2558	802
miRNA_hsa_miR_3619_5p	22:46486939-46486960:+	TCAGCAGGCAGGCTGGTGCAGC	9	23	25	18	108	16	4	35	78	49	101	32	46	115	46	31	177	83	37	34	883	12	1	116	21	82
miRNA_hsa_miR_362_3p	X:49773613-49773634:+	AACACACCTATTCAAGGATTCA	0	3	2	6	5	4	0	3	8	11	21	2	2	0	3	1	2	15	0	17	23	11	42	4	33	2
miRNA_hsa_miR_362_5p	X:49773576-49773599:+	AATCCTTGGAACCTAGGTGTGAGT	445	280	160	244	415	171	20	88	320	219	494	82	151	188	131	87	111	444	111	493	306	368	334	291	148	220
miRNA_hsa_miR_3620_3p	1:228285021-228285042:+	TCACCCTGCATCCCGCACCCAG	11	3	2	13	38	8	111	7	23	11	17	62	19	5	29	143	15	10	17	33	14	0	7	2	1	6
miRNA_hsa_miR_3620_5p	1:228284986-228285007:+	GTGGGCTGGGCTGGGCTGGGCC	6	2	1	23	25	13	137	32	13	170	42	39	7	3	18	16	10	72	7	10	60	48.5	50	8	1	7
miRNA_hsa_miR_363_3p	X:133303412-133303433:-	AATTGCACGGTATCCATCTGTA	446	16	10	6747	757	2	0	1	569	1	5402	42	123	128	14	9	0	42	93	210	20420	4647	1	3	299	4
miRNA_hsa_miR_3651	9:95054743-95054766:-	CATAGCCCGGTCGCTGGTACATGA	3	3	7	2	6	2	9	3	2	1	14	2	29	11	2	10	4	4	16	10	2	0	3	1	21	4
miRNA_hsa_miR_3653_5p	22:29729215-29729234:-	CCTCCTGATGATTCTTCTTC	88	13	17	7	12	15	6	4	25	21	42	19	49	3	35	21	17	26	16	21	64	44	20	5	120	7
miRNA_hsa_miR_365a_3p_miRNA_hsa_miR_365b_3p	16:14403197-14403218:+;17:29902497-29902518:+	TAATGCCCCTAAAAATCCTTAT	840	920	437	1176	461	623	186	1087	2447	2148	1892	933	504	370	1642	1387	870	887	283	589	2230	381	1231	341	207	323
miRNA_hsa_miR_365a_5p	16:14403157-14403179:+	AGGGACTTTTGGGGGCAGATGTG	49	23	40	51	29	24	6	102	173	90	38	82	48	63	70.5	102	23	88	11	16	13	16	46	13	5	7
miRNA_hsa_miR_365b_5p	17:29902458-29902479:+	AGGGACTTTCAGGGGCAGCTGT	206	373	37	127	158	244	136	263	946	149	270	4	102	276	458.5	846	617	292	73	357	1021	117	126	6	362	7
miRNA_hsa_miR_3661	5:133561468-133561489:+	TGACCTGGGACTCGGACAGCTG	11	19	100	8	81	9	82	94	25	28	23	16	22	88	27	85	135	132	99	17	31	15	27	28	8	86
miRNA_hsa_miR_3662	6:135300493-135300516:-	GAAAATGATGAGTAGTGACTGATG	21	26	27	7	36	38	20	54	6	19	83	9	63	45	4	28	23	11	21	26	116	164	11	25	98	125
miRNA_hsa_miR_3664_3p	11:70718394-70718415:-	TCTCAGGAGTAAAGACAGAGTT	2	0	1	19	2	7	4	21	7	2	247	5	2	0	5	1	0	3	2	4	190	23	21	1	9	1
miRNA_hsa_miR_3677_3p	16:2320752-2320773:+	CTCGTGGGCTCTGGCCACGGCC	27	36	35	72	78	12	56	69	84	70	168	50	53	15	45	40	92	90	112	69	573	98	221	63	56	169
miRNA_hsa_miR_3681_5p	2:12339264-12339285:+	TAGTGGATGATGCACTCTGTGC	1	9	1	1	5	0	4	2	0	345	1	0	0	20	1	0	38	43	25	1	1	4	1	1	0	3
miRNA_hsa_miR_3684	4:99918585-99918605:+	TTAGACCTAGTACACGTCCTT	4	5	5	6	12	3	9	29	7	27	26	6	2	3	3	1	8	7	3	4	23	1	10	17	10	19
miRNA_hsa_miR_3687	21:9826237-9826260:+,Un_gl000220:108314-108337:+	CCCGGACAGGCGTTCGTGCGACGT	22	57	86	8	565	7	565	9	15	3	60	16	276	100	21	278	22	27	144	43	10	11	10	58	24	163
miRNA_hsa_miR_3688_3p	4:160049966-160049987:-,4:160050013-160050034:+	TATGGAAAGACTTTGCCACTCT	5	0	3	1	6	2	6	26	3	7	21	1	3	0	3	0	6	7	2	2	19	2	4	5	4	5
miRNA_hsa_miR_369_5p	14:101531943-101531964:+	AGATCGACCGTGTTATATTCGC	0	13	0	0	0	0	4	14	0	0	0	4	0	0	0	0	8	169	0	0	0	0	2	13	0	0
miRNA_hsa_miR_3691_5p	6:5148520-5148542:-	AGTGGATGATGGAGACTCGGTAC	17	25	65	18	91	39	62	147	43	38	69	129	10	87	35	58	49	31	29	44	87	55	36	65	19	114
miRNA_hsa_miR_370_3p	14:101377523-101377544:+	GCCTGCTGGGGTGGAACCTGGT	0	35	1	0	0	0	12	0	0	0	0	0	0	0	0	0	19	385	0	0	0	0	4	25	0	0
miRNA_hsa_miR_371a_3p	19:54290970-54290992:+	AAGTGCCGCCATCTTTTGAGTGT	0	0	0	0	0	0	0	0	0	0	0	0	0	0	0	0	3	5	0	0	0	0	0	1	0	442
miRNA_hsa_miR_371a_5p	19:54290934-54290953:+	ACTCAAACTGTGGGGGCACT	0	0	0	0	0	2	0	0	0	1	3	1	0	0	0	1	60	17	2	1	0	1	3	1	1	5598
miRNA_hsa_miR_371b_3p	19:54290932-54290954:-	AAGTGCCCCCACAGTTTGAGTGC	0	0	0	0	0	0	0	0	0	0	0	0	0	0	0	0	0	0	0	0	0	0	722	0	1	0
miRNA_hsa_miR_371b_5p	19:54290969-54290990:-	ACTCAAAAGATGGCGGCACTTT	0	1	0	1	0	0	0	0	0	0	0	1	0	0	0	4	3	1	0	0	1	0	12252	0	1	0
miRNA_hsa_miR_372_3p	19:54291185-54291207:+	AAAGTGCTGCGACATTTGAGCGT	0	0	1	0	0	0	0	0	0	2	0	2	0	0	0	0	29	20	0	2	1	1	13	2	1	4494
miRNA_hsa_miR_373_3p	19:54292002-54292024:+	GAAGTGCTTCGATTTTGGGGTGT	2	0	0	1	2	0	0	1	0	0	5	4	0	0	0	1	187	501	27	1	0	2	5	1	0	5676
miRNA_hsa_miR_374a_3p	X:73507130-73507151:-	CTTATCAGATTGTATTGTAATT	120	317	298	467	901	431	1183	11043	2739	5879	1643	309	423	315	1635	174	421	4404	874	682	2020	1187	3112	1359	246	954
miRNA_hsa_miR_374a_5p	X:73507160-73507181:-	TTATAATACAACCTGATAAGTG	157	220	203	345.5	516.5	252	258	851	915	1607.5	982	233	221	160.5	693.5	144	253	1083	601	454	1098	380	996	492.5	133	826
miRNA_hsa_miR_374b_3p	X:73438392-73438413:-	CTTAGCAGGTTGTATTATCATT	11	39	41	80	193	50	100	639	345	461	157	38	54	27	72	34	51	352	97	137	322	83	230	163	24	224
miRNA_hsa_miR_374b_5p	X:73438422-73438443:-	ATATAATACAACCTGCTAAGTG	90	152	261	358.5	406.5	184	342	788	553	1182.5	778	125	243	176.5	327.5	167	175	969	406	401	1125	121	836	476.5	125	857
miRNA_hsa_miR_375	2:219866370-219866391:-	TTTGTTCGTTCGGCTCGCGTGA	309	17	31	243005	92	1375	364834	40710	1237	92	19210	3720	1276	61	2683	1055	247	332	214	292	1285097	61974	705027	198	12563	58148
miRNA_hsa_miR_376c_3p	14:101506069-101506089:+	AACATAGAGGAAATTCCACGT	0	6	0	0	0	3	0	6	0	0	0	2	0	0	0	0	1	113	0	0	0	0	0	8	0	0
miRNA_hsa_miR_377_5p	14:101528393-101528414:+	AGAGGTTGCCCTTGGTGAATTC	0	13	0	0	0	2	5	1	0	0	0	2	0	0	0	0	4	205	0	1	0	0	0	17	0	0
miRNA_hsa_miR_378a_3p	5:149112430-149112451:+	ACTGGACTTGGAGTCAGAAGGC	8971	28407.1	22934.7	21448.1	26444.8	266.5	3110.5	77561.9	103088	97009.5	161196	34744.1	43981.5	35715.3	11026	28988.3	17439.3	130709	17617.2	56915.9	58584.7	79799.3	14400.2	37867.3	10978.1	46831
miRNA_hsa_miR_378a_5p	5:149112392-149112413:+	CTCCTGACTCCAGGTCCTGTGT	17	55	46	45	48	1	8	61	195	138	258	63	110	83	27	75	36	250	40	180	100	71	24	88	47	59
miRNA_hsa_miR_378b	3:10371946-10371964:+	ACTGGACTTGGAGGCAGAA	10	28	17	16	21	0	0	11	12	10	29	5	5.5	2	1	3	0	11	7	13	7	8	3	4	0	3
miRNA_hsa_miR_378c	10:132760897-132760921:-	ACTGGACTTGGAGTCAGAAGAGTGG	20.5	64.6	71.2	212.6	72.8	1.5	10.5	282.4	338.7	516	1100.1	284.6	365.5	50.3	86.5	166.8	62.8	487.4	63.2	410.4	610.2	464.3	288.7	97.3	77.6	150.5
miRNA_hsa_miR_378d	4:5925006-5925025:-,8:94928307-94928326:-	ACTGGACTTGGAGTCAGAAA	1.9	10.2	12.7	44.9	7.5	0	0	53.7	72.3	87.6	191.2	61.2	98.5	10.1	32.6	28.8	16.5	96.5	12.3	72.2	151.9	104.4	32.4	24.3	14.9	29
miRNA_hsa_miR_378e	5:169455549-169455567:+	ACTGGACTTGGAGTCAGGA	0.2	5.6	1	10.8	2	0	0	4.6	19.4	12.4	19.6	5.6	7.5	0.8	1.4	1	2	15.6	0.4	11.6	16.8	16.1	4.2	7	3.8	4
miRNA_hsa_miR_378f	1:24255611-24255630:+	ACTGGACTTGGAGCCAGAAG	7	10	19	6	10	2	3	43	40	43	90.5	14	32	14	2	19.3	3	51	10	24	23	31	9	18	6	20
miRNA_hsa_miR_378g	1:95211436-95211455:-	ACTGGGCTTGGAGTCAGAAG	14.5	38.5	24	43	21.5	0	2	41.5	95	51	157.5	8.5	11	14.5	14.5	13	5	40.5	11	24	44.5	28.5	7	10	10	8
miRNA_hsa_miR_381_3p	14:101512305-101512326:+	TATACAAGGGCAAGCTCTCTGT	0	306	2	1	1	104	63	1083	0	0	1	127	4	0	1	0	158	8100	3	13	4	0	21	647	7	15
miRNA_hsa_miR_3909	22:35731703-35731724:+	TGTCCTCTAGGGCCTGCAGTCT	160	123	58	70	98	72	94	477	155	294	665	225	45	98	244	315	289	409	84	207	1370	38	22	279	62	204
miRNA_hsa_miR_3911	9:130453042-130453063:-	TGTGTGGATCCTGGAGGAGGCA	1	2	6	19	10	6	2	8	38	8	32	1	7	1	2	18	8	6	0	9	9	18	17	2	1	9
miRNA_hsa_miR_3912_3p	5:170813682-170813702:-	TAACGCATAATATGGACATGT	4	10	8	33	15	5	52	92	30	88	137	9	19	5	24	6	18	49	21	48	56	20	71	40	37	17
miRNA_hsa_miR_3913_5p	12:69978524-69978545:+,12:69978560-69978581:-	TTTGGGACTGATCTTGATGTCT	4	7	49	14	3	6	18	61	15	20	26	22	3	7	13	10	3	4	5	5	23	8	58	10	33	15
miRNA_hsa_miR_3916	1:247365318-247365343:-	AAGAGGAAGAAATGGCTGGTTCTCAG	58	2	15	8	9	5	7	7	6	1	15	6	4	21	18	0	4	16	23	15	43	5	14	7	30	13
miRNA_hsa_miR_3928_3p	22:31556048-31556069:-	GGAGGAACCTTGGAGCTTCGGC	98	137	68	30	104	78	41	244	87	748	159	216	43	67	184	363	190	196	89	58	207	106	105	81	714	188
miRNA_hsa_miR_3929	18:33514051-33514073:-	GAGGCTGATGTGAGTAGACCACT	31	1	4	6	0	133	191	558	14	20	1	150	15	3	81	86	19	1	2	168	2	10	17	171	10	81
miRNA_hsa_miR_3934_5p	6:33665929-33665950:+	TCAGGTGTGGAAACTGAGGCAG	11	2	30	24	21	99	16	150	101	45	54	123	60	4	140	256	70	17	85	182	94	138	26	82	3	143
miRNA_hsa_miR_3935	16:56279489-56279510:+	TGTAGATACGAGCACCAGCCAC	33	4	2	0	0	26	1	202	6	1	0	51	47	3	13	101	27	3	4	178	0	13	0	5	21	0
miRNA_hsa_miR_3936	5:131701205-131701226:-	TAAGGGGTGTATGGCAGATGCA	7	0	0	3	10	3	6	18	3	2	4	7	8	0	7	12	1	2	6	2	9	1	11	2	1	11
miRNA_hsa_miR_3937	X:39520530-39520552:+	ACAGGCGGCTGTAGCAATGGGGG	0	0	0	0	0	0	201	0	0	0	0	0	0	0	0	0	0	0	0	0	1	0	0	0	0	54
miRNA_hsa_miR_3939	6:167411318-167411339:-	TACGCGCAGACCACAGGATGTC	12	3	1	5	28	2	7	24	7	9	41	22	7	6	4	7	23	11	20	5	50	5	7	17	4	25
miRNA_hsa_miR_3942_3p	15:35664481-35664501:-	TTTCAGATAACAGTATTACAT	1	0	3	0	4	3	2	7	2	3	47	3	2	0	1	0	2	1	3	6	12	0	10	6	7	8
miRNA_hsa_miR_3942_5p	15:35664522-35664543:-	AAGCAATACTGTTACCTGAAAT	3	1	2	2	4	3	12	28	3	5	59	5	4	1	5	0	1	10	1	14	34	0	48	14	7	13
miRNA_hsa_miR_3944_3p	10:135185083-135185105:-	TTCGGGCTGGCCTGCTGCTCCGG	3	1	5	3	11	5	10	29	2	6	12	11	6	29	7	8	7	13	8	11	16	4	7	7	2	12
miRNA_hsa_miR_409_3p	14:101531683-101531704:+	GAATGTTGCTCGGTGAACCCCT	1	1030	0	2	0	107	200	1074	3	2	0	78	4	2	2	2	436	7392	1	20	5	1	21	520	4	20
miRNA_hsa_miR_409_5p	14:101531651-101531673:+	AGGTTACCCGAGCAACTTTGCAT	0	5	0	0	0	1	0	12	0	1	0	4	0	0	0	0	5	179	0	1	0	0	0	10	0	0
miRNA_hsa_miR_410_3p	14:101532298-101532318:+	AATATAACACAGATGGCCTGT	0	163	0	1	1	34	167	291	1	0	0	91	3	0	0	1	96	818	0	4	1	0	2	85	5	6
miRNA_hsa_miR_411_5p	14:101489677-101489697:+	TAGTAGACCGTATAGCGTACG	1	615	0	1	1	79	87	511	1	2	0	85	2	0	0	2	253	3021	3	12	4	1	38	477	6	17
miRNA_hsa_miR_421	X:73438227-73438249:-	ATCAACAGACATTAATTGGGCGC	2106	2548	2407	2776	9979	2432	8084	8416	5565	6979	7149	3302	2599	1043	3399	2705	2700	4888	6321	5691	17061	2195	6523	2842	1456	21167
miRNA_hsa_miR_423_3p	17:28444149-28444171:+	AGCTCGGTCTGAGGCCCCTCAGT	38097	32813	42732	32005	45689	19505	32034	58241	38791	34291	81494	26665	21694	64035	31017	111093	41159	68847	68311	47990	79107	6068	45823	46375	69953	70387
miRNA_hsa_miR_423_5p	17:28444113-28444135:+	TGAGGGGCAGAGAGCGAGACTTT	70352	71196	72673	76066	72458	51063	50394	161475	83157	76951	178272	59249	31872	89804	76823	147192	63427	142149	100816	72713	167170	20705	228750	111705	127697	155712
miRNA_hsa_miR_424_3p	X:133680674-133680694:-	CAAAACGTGAGGCGCTGCTAT	225	1304	403	331	152	107	0	2781	2323	2226	279	219	615	1569	298	545	3	3677	2808	1361	27	24	362	2311	4	1647
miRNA_hsa_miR_424_5p	X:133680710-133680731:-	CAGCAGCAATTCATGTTTTGAA	294	1297	312	362	145	205	0	1818	1366	1574	414	106	606	571	428	177	2	1625	3544	809	13	53	189	1476	17	809
miRNA_hsa_miR_425_3p	3:49057592-49057613:-	ATCGGGAATGTCGTGTCCGCCC	84	64	61	429	64	45	605	253	445	339	974	98	125	90	325	201	181	176	207	150	1555	142	431	250	56	658
miRNA_hsa_miR_425_5p	3:49057632-49057654:-	AATGACACGATCACTCCCGTTGA	4854	5311	5290	46855	5286	4221	9654	7340	11093	7687	33734	2159	4916	4386	10537	8812	2977	4871	6770	3514	61107	5160	11233	5631	1619	18288
miRNA_hsa_miR_429	1:1104435-1104456:+	TAATACTGTCTGGTAAAACCGT	14	10	13	5750	236	3051	22744	14251	13451	65	57806	5760	3346	28	27490.5	1924	14	87	26	17	23181	11772	1590	24	2302	21365
miRNA_hsa_miR_431_5p	14:101347363-101347383:+	TGTCTTGCAGGCCGTCATGCA	0	110	0	0	0	0	0	1	0	0	0	2	0	0	0	0	42	181	1	1	3	0	0	34	0	0
miRNA_hsa_miR_432_5p	14:101350833-101350855:+	TCTTGGAGTAGGTCATTGGGTGG	0	100	0	0	0	0	49	1	0	0	0	0	0	0	0	1	52	623	0	0	0	0	5	70	0	0
miRNA_hsa_miR_4326	20:61918170-61918189:+	TGTTCCTCTGTCTCCCAGAC	423	74	275	297	825	2	1849	735	514	702	1526	816	6	4	171	1996	566	1578	649	3	761	80	522	814	89	1399
miRNA_hsa_miR_4420	1:31212005-31212026:-	GTCACTGATGTCTGTAGCTGAG	0	0	0	0	0	1	0	2	0	1	0	0	2	0	0	0	0	1	45	0	2	0	6	7	0	65
miRNA_hsa_miR_4421	1:51525551-51525572:+	ACCTGTCTGTGGAAAGGAGCTA	0	103	0	1	4	0	0	0	11	91	0	0	0	1	3	4	8	52	15	4	0	0	0	0	0	1
miRNA_hsa_miR_4435	2:87929283-87929304:+,2:112078638-112078659:-	ATGGCCAGAGCTCACACAGAGG	70	37	175	11	118	1	12	673	60	134	67	84	41	25	84	306	162	44	158	272	267	37	86	83	46	130
miRNA_hsa_miR_4446_3p	3:113313765-113313786:+	CAGGGCTGGCAGTGACATGGGT	27	0	0	113	0	2	0	0	0	0	16	29	0	0	80	31	0	0	3	4	1098	0	917	0	228	0
miRNA_hsa_miR_4454	4:164014759-164014778:-	GGATCCGAGTCACGGCACCA	1	2	1	2	3	0	2	5	4	10	2	1	2	2	5	7	7	5	3	17	3	3	7	11	31	9
miRNA_hsa_miR_4458	5:8461046-8461064:+	AGAGGTAGGTGTGGAAGAA	0	3	1	1	4	0	3	7	0	9	10	23	5	3	0	12	5	4	36	28	4	5	21	15	3	13
miRNA_hsa_miR_4461	5:134263774-134263796:+	GATTGAGACTAGTAGGGCTAGGC	22	45	107	50	12	24	147	37	45	26	32	21	31	85	16	15	125	78	77	38	78	16	57	18	75	76
miRNA_hsa_miR_4466	6:157100844-157100861:-	GGGTGCGGGCCGGCGGGG	6	9	3	3	9	11	7	17	17	16	7	6	14	5	7	21	25	16	11	43	21	9	15	14	13	15
miRNA_hsa_miR_4467	7:102111919-102111940:+	TGGCGGCGGTAGTTATGGGCTT	2	6	5	5	0	41	1	6	77	6	0	11	0	0	5	1	13	11	0	9	10	14	0	0	0	11
miRNA_hsa_miR_4473	9:20411159-20411180:-	CTAGTGCTCTCCGTTACAAGTA	6	0	1	4	9	2	0	0	4	1	54	1	0	0	20	0	4	0	2	2	17	0	4	0	4	11
miRNA_hsa_miR_4479	9:139781229-139781250:+	CGCGCGGCCGTGCTCGGAGCAG	10	1	1	1	7	3	14	8	8	5	2	10	2	4	7	13	6	0	14	38	10	0	1	8	106	9
miRNA_hsa_miR_448	X:114058087-114058108:+	TTGCATATGTAGGATGTCCCAT	2	0	0	0	0	0	0	1	12	2	1	2	3	0	72	0	0	0	3	1	0	45	1	2	0	1
miRNA_hsa_miR_4482_3p	10:106028099-106028120:-	TTTCTATTTCTCAGTGGGGCTC	3	1	11	0	9	0	50	0	1	26	0	48	8	0	0	24	0	109	0	11	1	23	3	3	9	23
miRNA_hsa_miR_4484	10:127508372-127508391:+	AAAAGGCGGGAGAAGCCCCA	1	4	9	4	3	1	2	12	3	25	21	21	2	12	4	13	31	24	35	8	41	28	43	23	48	17
miRNA_hsa_miR_4485_3p	11:10529824-10529843:-	TAACGGCCGCGGTACCCTAA	127	47	42	134	46	46	233	8	76	4	442	74	295	30	48	122	249	106	45	176	2101	91	40	25	45	52
miRNA_hsa_miR_4488	11:61276071-61276088:+	AGGGGGCGGGCTCCGGCG	0	0	1	1	6	0	4	2	9	0	115	5	1	1	0	20	1	2	4	5	2	2	1	4	0	4
miRNA_hsa_miR_449a	5:54466414-54466435:-	TGGCAGTGTATTGTTAGCTGGT	5	5	0	54	86	6	35	24	8	41	25	3	5	1	6	13	28	130	19	75	171	4	129	20	248	36
miRNA_hsa_miR_449b_5p	5:54466534-54466555:-	AGGCAGTGTATTGTTAGCTGGC	6	100	9	28	115	38	24	18	1	30	22	7	10	2	8	5	16	141	20	86	179	10	62	122	143	21
miRNA_hsa_miR_449c_5p	5:54468141-54468165:-	TAGGCAGTGTATTGCTAGCGGCTGT	42	82	56	265	679	118	219	259	27	112	102	30	21	14	67	77	142	792	122	336	690	16	529	98	540	132
miRNA_hsa_miR_450a_5p	X:133674423-133674444:-,X:133674594-133674615:-	TTTTGCGATGTGTTCCTAATAT	164	254	51	406	146	56	0	325	625	794	177	45	103	25	128	46	5	1129	324	235	43	45	251	358	4	268
miRNA_hsa_miR_450b_5p	X:133674261-133674282:-	TTTTGCAATATGTTCCTGAATA	503	752	108	846	531	166	1	1423	2515	2401	721	184	360	89	713	174	4	3755	1137	788	192	121	458	843	23	902
miRNA_hsa_miR_4511	15:66011635-66011656:-	GAAGAACTGTTGCATTTGCCCT	7	5	3	4	11	3	5	11	5	12	18	7	3	4	3	1	3	1	5	7	31	3	18	24	4	19
miRNA_hsa_miR_4517	16:28969908-28969932:+	AAATATGATGAAACTCACAGCTGAG	213	68	214	66	82	127	66	243	106	81	544	32	339	244	183	49	46	62	105	62	467	112	55	106	793	216
miRNA_hsa_miR_452_5p	X:151128150-151128171:-	AACTGTTTGCAGAGGAAACTGA	879	48	31	1	2	892	7	344	4	1020	2544	105	686	322	1441	665	297	427	263	276	1	41	0	1454	170	217
miRNA_hsa_miR_4521	17:8090266-8090287:+	GCTAAGGAAGTCCTGTGCTCAG	19	53	32	88	92	39	69	80	50	805	127	75	294	64	31	90	53	285	94	531	8	210	115	407	982	114
miRNA_hsa_miR_4523	17:27717686-27717706:+	GACCGAGAGGGCCTCGGCTGT	0	3	4	8	14	1	9	1	4	1	7	9	4	0	4	6	5	1	5	1	22	6	0	3	1	30
miRNA_hsa_miR_4531	19:45156959-45156975:-	ATGGAGAAGGCTTCTGA	0	2	0	1	4	0	4	7	12	27	17	19	4	0	12	3	4	12	3	3	39	57	13	18	13	21
miRNA_hsa_miR_4532	20:56470455-56470471:+	CCCCGGGGAGCCCGGCG	34	1170	191	44	1775	551	356	135	1216	97	2027	538	365	274	592	1763	8128	4575	2731	5900	732	1025	350	673	870	1079
miRNA_hsa_miR_454_3p	17:57215148-57215170:-	TAGTGCAATATTGCTTATAGGGT	1298	1094	878	3599	1711	1634	2825	4566	3693	2590	12316	1218	1895	687	2520	2356	972	6305	3963	1806	4084	1864	2145	1435	723	4011
miRNA_hsa_miR_454_5p	17:57215189-57215210:-	ACCCTATCAATATTGTCTCTGC	161	331	140	829	694	220	1238	3696	1780	1176	2711	885	380	284	500	635	396	3942	1390	765	1162	312	557	729	418	1499
miRNA_hsa_miR_455_3p	9:116971767-116971787:+	GCAGTCCATGGGCATATACAC	3	21	4	44	44	0	0	0	384	124	869	126	5	48	0	31	69	163	64	140	0	0	7	65	1	58
miRNA_hsa_miR_455_5p	9:116971729-116971750:+	TATGTGCCTTTGGACTACATCG	14	109	17	325	225	2	0	6	1843	843	3685	611	20	104	1	144	275	917	316	789	9	0	365	229	17	292
miRNA_hsa_miR_4638_3p	5:180649577-180649599:-	CCTGGACACCGCTCAGCCGGCCG	5	6	3	7	4	3	18	17	8	28	20	12	5	4	8	18	14	23	7	9	46	8	94	5	13	17
miRNA_hsa_miR_4645_3p	6:2854274-2854295:-	AGACAGTAGTTCTTGCCTGGTT	4	0	3	0	5	10	1	10	1	39	0	5	1	2	25	5	4	10	24	23	3	11	0	9	0	7
miRNA_hsa_miR_4647	6:44221990-44222012:-	GAAGATGGTGCTGTGCTGAGGAA	0	4	1	9	6	8	6	13	2	14	1	10	4	5	4	23	6	0	38	0	6	4	2	5	55	12
miRNA_hsa_miR_4652_5p	7:93346249-93346270:+	AGGGGACTGGTTAATAGAACTA	14	6	11	0	0	9	0	0	0	0	0	14	0	0	0	14	0	15	0	26	0	0	111	11	0	0
miRNA_hsa_miR_4654	1:162126906-162126927:+	TGTGGGATCTGGAGGCATCTGG	5	0	19	8	31	7	1	10	6	0	31	7	13	0	11	32	5	4	10	11	22	2	8	2	2	5
miRNA_hsa_miR_4660	8:8905963-8905985:+	TGCAGCTCTGGTGGAAAATGGAG	3	2	7	7	8	4	3	15	12	3	7	1	0	7	1	9	4	0	9	2	9	3	16	3	0	8
miRNA_hsa_miR_4661_5p	8:92217722-92217743:+	AACTAGCTCTGTGGATCCTGAC	0	18	16	24	6	25	82	401	66	46	97	17	5	64	1	6	18	22	56	29	61	2	14	36	40	100
miRNA_hsa_miR_4662a_3p	8:125834269-125834290:+	AAAGATAGACAATTGGCTAAAT	0	0	0	0	0	0	1	0	1	0	0	0	0	0	0	0	0	0	0	0	0	0	1357	0	0	0
miRNA_hsa_miR_4662a_5p	8:125834232-125834253:+	TTAGCCAATTGTCCATCTTTAG	1	3	3	48	0	30	168	236	463	48	141	89	10	3	9	12	69	59	34	118	41	30	514411	160	108	63
miRNA_hsa_miR_4662b	8:125834230-125834251:-	AAAGATGGACAATTGGCTAAAT	0	0	0	0	0	0	1	2	2	0	0	0	0	0	0	0	0	0	0	0	0	0	1135	0	0	0
miRNA_hsa_miR_4664_3p	8:144815259-144815280:-	CTTCCGGTCTGTGAGCCCCGTC	9	2	3	44	3	10	70	196	33	7	117	44	32	3	47	83	0	13	0	20	105	11	26	9	67	80
miRNA_hsa_miR_4671_3p	1:234442258-234442278:+	TTAGTGCATAGTCTTTGGTCT	12	3	10	4	4	39	0	164	2	19	34	1	27	1	9	3	0	27	31	15	0	0	1	0	0	0
miRNA_hsa_miR_4677_3p	1:243509527-243509548:+	TCTGTGAGACCAAAGAACTACT	128	26	80	70	89	38	252	487	123	256	353	118	67	48	74	40	157	219	78	107	670	37	303	157	138	173
miRNA_hsa_miR_4677_5p	1:243509490-243509511:+	TTGTTCTTTGGTCTTTCAGCCA	5	2	7	8	1	10	12	29	7	15	35	7	7	1	5	1	2	14	4	8	74	3	21	7	2	7
miRNA_hsa_miR_4688	11:46398006-46398027:+	TAGGGGCAGCAGAGGACCTGGG	3	0	3	15	2	10	30	16	19	12	6	8	6	11	5	18	3	8	4	6	8	1	20	5	2	6
miRNA_hsa_miR_4690_3p	11:65403819-65403839:+	GCAGCCCAGCTGAGGCCTCTG	8	3	3	8	9	17	17	16	18	15	9	8	9	0	14	12	2	14	2	2	24	25	0	2	4	13
miRNA_hsa_miR_4697_3p	11:133768401-133768424:-	TGTCAGTGACTCCTGCCCCTTGGT	0	0	0	30	0	1	10	0	0	0	0	0	0	0	0	1	1	0	6	0	1	0	0	0	133	3
miRNA_hsa_miR_4707_3p	14:23426166-23426187:-	AGCCCGCCCCAGCCGAGGTTCT	2	3	2	4	6	0	9	10	7	4	1	6	1	7	5	44	3	4	17	30	4	1	0	4	43	0
miRNA_hsa_miR_4708_3p	14:65801841-65801862:-	AGCAAGGCGGCATCTCTCTGAT	21	0	0	58	0	39	0	15	0	0	0	274	6	0	16	79	0	0	0	0	1	1	138	0	594	1
miRNA_hsa_miR_4717_3p	16:2324662-2324682:+	ACACATGGGTGGCTGTGGCCT	3	4	4	6	4	2	7	6	14	8	5	3	4	3	2	5	4	44	17	4	37	6	15	10	2	5
miRNA_hsa_miR_4728_3p	17:37882790-37882814:+	CATGCTGACCTCCCTCCTGCCCCAG	11	0	2	3	7	13	0	6	9	4	19	2	3	7	5	49	3	4	1	3	22	9	8	1	2	6
miRNA_hsa_miR_4738_3p	17:73780611-73780632:-	TGAAACTGGAGCGCCTGGAGGA	1	0	1	5	10	1	4	5	2	42	6	17	0	0	2	20	2	7	7	5	22	6	3	4	135	10
miRNA_hsa_miR_4741	18:20513370-20513392:+	CGGGCTGTCCGGAGGGGTCGGCT	5	17	10	16	34	3	40	66	30	44	14	3	5	39	28	65	70	30	46	26	30	11	1	7	63	60
miRNA_hsa_miR_4742_3p	1:224585929-224585951:-	TCTGTATTCTCCTTTGCCTGCAG	6	2	7	16	10	9	44	14	20	40	17	13	8	5	26	13	3	9	15	14	48	7	34	5	5	12
miRNA_hsa_miR_4742_5p	1:224585991-224586013:-	TCAGGCAAAGGGATATTTACAGA	1	1	4	5	2	1	15	4	10	10	11	7	1	0	7	11	2	8	10	2	13	3	1	0	0	7
miRNA_hsa_miR_4745_5p	19:804941-804963:+	TGAGTGGGGCTCCCGGGACGGCG	20	6	16	11	76	6	83	20	1	35	34	65	25	29	7	88	19	3	42	15	37	5	8	15	2	9
miRNA_hsa_miR_4746_5p	19:4445984-4446006:+	CCGGTCCCAGGAGAACCTGCAGA	100	192	375	206	244	73	193	380	239	189	256	69	95	295	161	191	284	480	363	72	349	42	189	220	66	197
miRNA_hsa_miR_4755_3p	20:32636968-32636989:+	AGCCAGGCTCTGAAGGGAAAGT	5	4	5	5	1	1	16	42	5	11	11	5	2	4	1	0	7	22	1	8	5	5	8	8	4	28
miRNA_hsa_miR_4758_3p	20:60907546-60907568:-	TGCCCCACCTGCTGACCACCCTC	13	0	0	2	7	5	6	5	0	1	0	4	3	1	6	119	3	3	1	22	6	0	3	0	9	1
miRNA_hsa_miR_4761_3p	22:19951337-19951357:+	GAGGGCATGCGCACTTTGTCC	0	3	2	5	1	3	5	17	4	0	15	1	3	0	11	13	14	7	3	0	5	16	4	2	12	1
miRNA_hsa_miR_4762_5p	22:46156412-46156432:+	CCAAATCTTGATCAGAAGCCT	4	0	6	4	16	8	8	56	1	32	33	5	7	10	16	4	14	23	1	12	66	4	17	28	11	22
miRNA_hsa_miR_4766_3p	22:41209897-41209917:-	ATAGCAATTGCTCTTTTGGAA	3	3	7	0	7	7	2	8	0	4	17	5	1	2	4	1	7	4	0	5	11	4	11	8	6	6
miRNA_hsa_miR_4767	X:7065910-7065932:+	CGCGGGCGCTCCTGGCCGCCGCC	0	2	8	1	3	1	2	4	4	13	8	0	2	2	3	17	9	45	0	27	13	2	18	6	14	0
miRNA_hsa_miR_4768_5p	X:17444012-17444033:+	ATTCTCTCTGGATCCCATGGAT	7	1	33	0	7	8	6	36	5	0	8	2	2	9	3	4	12	4	5	14	14	3	7	0	0	0
miRNA_hsa_miR_4775	2:208619540-208619561:+	TTAATTTTTTGTTTCGGTCACT	52	22	15	28	21	91	65	691	77	159	69	57	64	9	351	32	275	242	151	103	88	58	193	34	513	82
miRNA_hsa_miR_4781_3p	1:54519797-54519818:+	AATGTTGGAATCCTCGCTAGAG	2	6	11	6	7	4	9	8	23	11	15	6	2	1	17	14	7	1	7	8	13	3	12	9	2	6
miRNA_hsa_miR_4786_5p	2:240882480-240882501:-	TGAGACCAGGACTGGATGCACC	8	1	18	7	5	0	4	40	16	27	26	8	0	3	10	6	17	12	12	16	27	12	17	5	12	16
miRNA_hsa_miR_4788	3:134156678-134156699:+	TTACGGACCAGCTAAGGGAGGC	0	0	5	1	2	2	0	11	1	17	1	2	1	101	5	1	5	26	0	6	0	0	0	0	0	0
miRNA_hsa_miR_4792	3:24562903-24562920:-	CGGTGAGCGCTCGCTGGC	0	0	2	1	36	1	3	3	2	0	23	2	3	1	0	12	12	6	7	29	1	9	6	3	0	12
miRNA_hsa_miR_4802_3p	4:40504068-40504090:-	TACATGGATGGAAACCTTCAAGC	16	0	0	23	21	7	0	16	4	3	57	7	8	0	19	4	0	2	0	1	53	8	14	0	3	6
miRNA_hsa_miR_4804_5p	5:72174427-72174447:+	TTGGACGGTAAGGTTAAGCAA	6	8	16	2	8	4	3	14	9	26	1	6	4	7	6	4	15	4	3	17	35	3	5	37	7	21
miRNA_hsa_miR_483_3p	11:2155372-2155392:-	TCACTCCTCTCCTCCCGTCTT	0	0	0	0	5	0	0	0	1	0	0	0	0	1	0	2	0	7	1	0	0	0	0	0	59	573
miRNA_hsa_miR_483_5p	11:2155411-2155432:-	AAGACGGGAGGAAAGAAGGGAG	1	0	0	0	6	0	6	0	1	0	0	1	0	1	0	3	0	6	0	1	0	0	0	0	67	1350
miRNA_hsa_miR_484	16:15737158-15737179:+	TCAGGCTCAGTCCCCTCCCGAT	1963	2179	2278	7743	5618	1907	2916	6244	636	11436	6445	4526	1338	2723	7457	9557	3880	8975	2094	1984	7953	1437	6477	2315	9699	6568
miRNA_hsa_miR_485_3p	14:101521801-101521822:+	GTCATACACGGCTCTCCTCTCT	0	8	0	0	0	5	3	11	0	1	0	1	1	0	0	0	5	102	0	0	1	0	0	8	0	0
miRNA_hsa_miR_485_5p	14:101521764-101521785:+	AGAGGCTGGCCGTGATGAATTC	0	26	0	0	0	7	9	44	2	0	0	4	0	0	0	0	10	590	0	0	1	0	1	26	1	1
miRNA_hsa_miR_486_3p	8:41517961-41517981:-,8:41518004-41518024:+	CGGGGCAGCTCAGTACAGGAT	1	124	699	10	1031	5	2	267	87	485	141	587	26	100	9	66	233	2093	94	42	0	10	11	115	3	5
miRNA_hsa_miR_486_5p	8:41517962-41517983:+,8:41518002-41518023:-	TCCTGTACTGAGCTGCCCCGAG	187	15281	57811	761	115914	1265	215	11276	1508	6239	8227	21389	1372	8151	280	5405	17958	37759	12433	1209	23	308	249	2356	57	281
miRNA_hsa_miR_487a_3p	14:101518831-101518852:+	AATCATACAGGGACATCCAGTT	0	10	0	0	0	8	3	8	0	0	0	2	0	0	0	0	3	121	0	0	0	0	0	11	0	1
miRNA_hsa_miR_487b_3p	14:101512842-101512863:+	AATCGTACAGGGTCATCCACTT	0	40	0	0	0	16	32	30	0	1	0	17	0	0	0	0	26	411	0	3	0	0	4	49	0	9
miRNA_hsa_miR_489_3p	7:93113259-93113280:-	GTGACATCACATATACGGCAGC	2	7	3	0	9	14	0	2	3	49	1	0	0	0	0	112	0	79	104	11	0	0	177	11	2	0
miRNA_hsa_miR_491_5p	9:20716119-20716140:+	AGTGGGGAACCCTTCCATGAGG	1	3	1	4	10	3	2	2	8	2	27	1	2	4	26	8	3	3	21	6	13	1	2	0	1	5
miRNA_hsa_miR_493_3p	14:101335453-101335474:+	TGAAGGTCTACTGTGTGCCAGG	0	96	0	0	0	0	18	5	0	0	0	1	0	0	0	0	34	827	0	0	1	0	3	69	0	0
miRNA_hsa_miR_493_5p	14:101335412-101335433:+	TTGTACATGGTAGGCTTTCATT	0	78	0	0	0	0	24	0	0	0	0	0	1	1	0	0	31	688	0	0	0	0	0	54	0	0
miRNA_hsa_miR_494_3p	14:101496018-101496039:+	TGAAACATACACGGGAAACCTC	0	20	0	1	0	5	2	12	0	0	0	5	0	0	0	0	6	207	0	2	0	0	1	25	0	2
miRNA_hsa_miR_497_5p	17:6921298-6921318:-	CAGCAGCACACTGTGGTTTGT	307	247	0	2494	91	101	164	887	1645	16725	3939	67	186	221	313	247	240	1492	90	161	2963	152	482	147	3	20
miRNA_hsa_miR_499a_5p	20:33578211-33578231:+	TTAAGACTTGCAGTGATGTTT	1	4	2	19	4	1	1360	4	2	22	75	7	4	9	8	2	0	29	3	7	32	12	27	5	4	9191
miRNA_hsa_miR_5000_3p	2:75318000-75318021:+	TCAGGACACTTCTGAACTTGGA	10	13	13	17	17	3	86	126	5	50	113	5	12	25	10	5	30	31	8	47	102	24	63	30	2	67
miRNA_hsa_miR_5001_3p	2:233415203-233415224:-	TTCTGCCTCTGTCCAGGTCCTT	37	15	9	22	54	5	36	30	61	36	121	22	9	21	59	41	33	47	32	7	82	29	42	19	32	96
miRNA_hsa_miR_5001_5p	2:233415240-233415263:-	AGGGCTGGACTCAGCGGCGGAGCT	4	2	4	4	7	0	12	19	6	2	9	8	0	10	6	3	8	8	2	1	7	4	5	3	7	12
miRNA_hsa_miR_5002_5p	3:123851796-123851819:+	AATTTGGTTTCTGAGGCACTTAGT	0	1	1	46	15	1	1	0	42	17	27	0	0	0	0	0	10	13	10	11	4	0	2	0	0	0
miRNA_hsa_miR_5009_5p	15:90427219-90427242:-	TTGGACTTTTTCAGATTTGGGGAT	8	2	11	1	11	2	8	35	3	20	15	2	3	4	4	3	6	13	3	12	21	2	34	13	12	24
miRNA_hsa_miR_500a_3p	X:49773090-49773111:+	ATGCACCTGGGCAAGGATTCTG	3216	4322	1828	3073	9480	2816	465	1489	4409	3485	8652	1108	1518	715	2376	2147	2002	8296	1545	6938	7830	9778	6916	4357	999	6527
miRNA_hsa_miR_500a_5p	X:49773051-49773073:+	TAATCCTTGCTACCTGGGTGAGA	47	50	33	22	82	43	0	15	45	46	84	13	38	13	25	28	30	94	18	85	91	64	57	68	21	68
miRNA_hsa_miR_501_3p	X:49774380-49774401:+	AATGCACCCGGGCAAGGATTCT	205	251	140	174	909	182	91	208	682	394	1061	199	259	106	368	595	540	1167	251	1835	1406	671	1844	449	686	766
miRNA_hsa_miR_501_5p	X:49774343-49774364:+	AATCCTTTGTCCCTGGGTGAGA	37	47	24	25	150	47	3	14	50	49	93	32	40	14	36	29	31	56	18	104	117	74	54	48	43	88
miRNA_hsa_miR_5010_3p	17:40666285-40666306:+	TTTTGTGTCTCCCATTCCCCAG	22	16	10	21	43	15	92	19	45	33	54	36	14	22	20	71	20	22	34	16	15	1	16	14	32	67
miRNA_hsa_miR_5010_5p	17:40666226-40666247:+	AGGGGGATGGCAGAGCAAAATT	15	21	22	9	24	19	74	65	53	92	84	63	7	40	27	42	21	68	37	21	24	14	83	28	32	85
miRNA_hsa_miR_502_3p	X:49779257-49779278:+	AATGCACCTGGGCAAGGATTCA	88	89	77	153	190	99	3	82	139	327	488	60	95	39	196	160	99	296	41	463	843	193	641	256	131	174
miRNA_hsa_miR_502_5p	X:49779221-49779241:+	ATCCTTGCTATCTGGGTGCTA	41	42	19	30	43	31	1	17	50	54	100	14	18	21	35	17	16	80	9	41	87	81	41	55	15	66
miRNA_hsa_miR_503_3p	X:133680361-133680383:-	GGGGTATTGTTTCCGCTGCCAGG	4	33	6	7	3	4	0	34	31	36	5	4	14	19	2	6	0	72	51	20	0	0	7	98	1	39
miRNA_hsa_miR_503_5p	X:133680401-133680423:-	TAGCAGCGGGAACAGTTCTGCAG	122	549	201	110	43	54	0	511	452	473	189	95	248	167	252	104	1	269	1241	208	11	23	70	241	0	495
miRNA_hsa_miR_504_5p	X:137749921-137749942:-	AGACCCTGGTCTGCACTCTATC	0	0	0	68	0	0	0	16	60	1	148	4	0	0	43	0	20	1	10	26	144	0	10	67	60	10
miRNA_hsa_miR_505_3p	X:139006319-139006340:-	CGTCAACACTTGCTGGTTTCCT	157	533	277	168	481	209	2	0	1984	775	1894	228	203	190	245	262	323	220	500	744	387	160	58	548	83	1007
miRNA_hsa_miR_505_5p	X:139006355-139006376:-	GGGAGCCAGGAAGTATTGATGT	12	32	22	6	30	11	0	0	109	30	105	35	9	16	21	21	30	8	26	53	26	6	7	36	8	86
miRNA_hsa_miR_509_3p	X:146340293-146340314:-,X:146341180-146341201:-,X:146342068-146342089:-	TGATTGGTACGTCTGTGGGTAG	1	3	0	1	2	4	0	2	38	28	43	12	4	1	1	1	9	7	5	20	24	2	9	60	3	26
miRNA_hsa_miR_5094	15:90393922-90393943:-	AATCAGTGAATGCCTTGAACCT	8	7	7	8	35	1	11	12	11	13	21	14	6	3	14	25	5	13	8	31	111	8	77	12	16	33
miRNA_hsa_miR_512_3p	19:54169983-54170004:+,19:54172467-54172488:+	AAGTGCTGTCATAGCTGAGGTC	18	1	1	0	1	2	0	0	0	0	16	191	36	0	0	0	3038	217	3	0	5	10	7	0	1	1
miRNA_hsa_miR_515_5p	19:54182270-54182293:+,19:54188276-54188299:+	TTCTCCAAAAGAAAGCACTTTCTG	5	0	3	1	1	1	0	0	3	0	7	109	28	0	0	0	2305	206	2	0	1	9	3	1	5	2
miRNA_hsa_miR_516a_5p	19:54260010-54260032:+,19:54264402-54264424:+	TTCTCGAGGAAAGAAGCACTTTC	21	0	37	1	25	0	0	0	0	0	3	54	187	3	0	4	370	27	201	5	0	197	24	4	1	0
miRNA_hsa_miR_516b_5p	19:54228711-54228732:+,19:54240114-54240135:+	ATCTGGAGGTAAGAAGCACTTT	2	0	4	3	0	0	0	0	0	1	4	28	9	1	0	0	2811	116	3	1	0	7	25	0	1	2
miRNA_hsa_miR_517_5p	19:54215536-54215557:+,19:54224335-54224356:+,19:54244586-54244607:+	CCTCTAGATGGAAGCACTGTCT	0	0	0	0	0	0	0	0	0	0	0	6	0	0	0	0	205	14	0	0	0	0	0	0	0	0
miRNA_hsa_miR_517a_3p_miRNA_hsa_miR_517b_3p	19:54215575-54215596:+;19:54224372-54224393:+	ATCGTGCATCCCTTTAGAGTGT	0	0	1	0	0	0	0	0	1	0	1	6	1	0	0	0	327	14	0	1	0	0	0	0	1	0
miRNA_hsa_miR_518b	19:54206041-54206062:+	CAAAGCGCTCCCCTTTAGAGGT	0	0	0	0	0	0	0	0	0	0	0	7	1	0	0	0	166	8	0	0	0	0	0	0	0	0
miRNA_hsa_miR_518e_3p	19:54233145-54233165:+	AAAGCGCTTCCCTTCAGAGTG	0	0	0	0	0	0	0	0	0	0	0	2	0	0	0	0	154	9	0	0	0	0	0	0	0	0
miRNA_hsa_miR_518e_5p_miRNA_hsa_miR_519a_5p_miRNA_hsa_miR_519b_5p_miRNA_hsa_miR_519c_5p_miRNA_hsa_miR_522_5p_miRNA_hsa_miR_523_5p	19:54233107-54233128:+;19:54255665-54255686:+;19:54198479-54198500:+;19:54189738-54189759:+;19:54254480-54254501:+;19:54201654-54201675:+	CTCTAGAGGGAAGCGCTTTCTG	0	0	1	0	0	0	0	0	0	0	0	5	0	2	0	0	153	12	3	0	0	3	0	0	0	0
miRNA_hsa_miR_519c_3p	19:54189776-54189797:+	AAAGTGCATCTTTTTAGAGGAT	1	2	0	0	0	0	0	0	1	0	2	34	7	0	0	0	517	44	0	1	0	3	5	1	1	0
miRNA_hsa_miR_520d_3p	19:54223403-54223424:+	AAAGTGCTTCTCTTTGGTGGGT	0	0	0	0	0	0	0	0	0	0	1	8	0	0	0	0	181	8	1	1	0	0	1	0	0	0
miRNA_hsa_miR_520g_3p	19:54225474-54225497:+	ACAAAGTGCTTCCCTTTAGAGTGT	1	0	0	0	0	0	0	0	0	0	0	2	0	0	0	0	123.5	14	0	1	0	1	0	0	0	0
miRNA_hsa_miR_522_3p	19:54254518-54254539:+	AAAATGGTTCCCTTTAGAGTGT	1	0	13	0	7	0	0	0	0	0	1	53	21	0	0	3	151	4	87	2	1	23	2	1	0	2
miRNA_hsa_miR_526b_5p	19:54197660-54197682:+	CTCTTGAGGGAAGCACTTTCTGT	0	0	0	0	0	0	0	0	0	0	1	11	1	0	0	0	188	16	0	0	1	0	0	0	0	0
miRNA_hsa_miR_532_3p	X:49767810-49767831:+	CCTCCCACACCCAAGGCTTGCA	38	52	28	84	90	42	1	27	99	46	92	19	45	11	40	98	39	94	19	280	88	21	161	69	30	47
miRNA_hsa_miR_532_5p	X:49767773-49767794:+	CATGCCTTGAGTGTAGGACCGT	788	2043	539	2577	2352	991	411	3679	4831	4539	9215	1384	1825	344	2295	1560	1220	3440	862	6782	7097	3243	9681	2831	1208	3315
miRNA_hsa_miR_539_3p	14:101513706-101513727:+	ATCATACAAGGACAATTTCTTT	0	12	0	0	0	5	9	49	0	0	0	0	1	0	0	0	8	287	0	2	0	0	0	25	0	0
miRNA_hsa_miR_542_3p	X:133675394-133675415:-	TGTGACAGATTGATAACTGAAA	168	296	42	327	130	27	0	598	688	472	121	61	97	31	157	39	5	522	326	264	38	47	239	223	2	402
miRNA_hsa_miR_542_5p	X:133675430-133675452:-	TCGGGGATCATCATGTCACGAGA	41	48	18	47	37	3	0	21	100	77	15	14	11	10	26	20	0	118	51	41	4	4	15	28	1	70
miRNA_hsa_miR_543	14:101498370-101498391:+	AAACATTCGCGGTGCACTTCTT	0	17	0	0	0	8	6	17	0	0	0	10	3	0	0	0	9	108	0	0	0	0	0	22	0	3
miRNA_hsa_miR_545_5p	X:73506999-73507020:-	TCAGTAAATGTTTATTAGATGA	4	9	7	5	33	13	22	56	33	62	24	14	16	4	25	4	10	34	21	30	32	37	24	21	0	31
miRNA_hsa_miR_548ab	3:103242929-103242950:-	AAAAGTAATTGTGGATTTTGCT	3	0	1	3	6.5	5	24	0	13	105.5	0.5	10	0	1	3.5	1	0	2	1	21.5	3	1	99	5	3	0.5
miRNA_hsa_miR_548ad_5p_miRNA_hsa_miR_548ae_5p	2:35696486-35696505:+;5:57825912-57825931:-	AAAAGTAATTGTGGTTTTTG	1	0	1	8	7	1	8	22	3	13.8	14.5	6.7	0	0	0	0	0	16.2	0	10	37	1	34	3	1	0
miRNA_hsa_miR_548ah_3p	4:77496750-77496771:+	CAAAAACTGCAGTTACTTTTGC	8	70	2	0	986	6	2	5	12	26	289	41	8.5	5	33.5	4	5.5	38	2	1	10.5	3	1.5	31	11	25
miRNA_hsa_miR_548ah_5p	4:77496714-77496733:+	AAAAGTGATTGCAGTGTTTG	0	34	0	0	361	0	0	0	0	0	95	22	3	0	16	0	0	3	0	0	0	0	1	3	0	4
miRNA_hsa_miR_548al	11:74110346-74110367:+	AACGGCAATGACTTTTGTACCA	1	6	2	6	1	5	16	28	27	16	42	9	2	1	12	5	2	8	8	4	11	6	30	10	0	21
miRNA_hsa_miR_548ao_3p	8:41128584-41128605:-	AAAGACCGTGACTACTTTTGCA	0	0	99	1	0	2	0	1	0	1	19	0	2	0	0	0	1	5	0	0	0	9	0	1	0	0
miRNA_hsa_miR_548at_5p	17:40646791-40646812:+	AAAAGTTATTGCGGTTTTGGCT	8	1	3	4	17	8	14	8	5	33	60	16	6	4	1	5	25	24	12	19	15	4	13	12	1	48
miRNA_hsa_miR_548ay_3p	3:32547797-32547818:-	CAAAACCGCGATTACTCTTGCA	0	2	4	3	5	1	4	7	17	5	26	1	1	3	0	1	8	5	2	5	26	1	7	13	3	12
miRNA_hsa_miR_548az_5p	8:120337430-120337451:+	CAAAAGTGATTGTGGTTTTTGC	5	7	8	9	13	11	24	53	56	25	25	8	5	5	14	7	9	14	10	15	285	9	75	26.5	33	23
miRNA_hsa_miR_548b_3p	6:119390227-119390248:-	CAAGAACCTCAGTTGCTTTTGT	0	0	0	51	0	10	15	0	7	0	72	1	0	0	1	3	5	2	3	24	66	11	18	2	7	2
miRNA_hsa_miR_548b_5p	6:119390263-119390284:-	AAAAGTAATTGTGGTTTTGGCC	4	4	3	178	2	87	89	7	44	5	378	2	1	2	2	9	22	7	7	157	273	28	60	3	36	39
miRNA_hsa_miR_548e_3p	10:112748736-112748757:+	AAAAACTGAGACTACTTTTGCA	34	47	19	126	195	90	138	231	345	184	616	131	36	8	193	44	95	134	42	292	358	74	262	221	254	223
miRNA_hsa_miR_548e_5p	10:112748698-112748719:+	CAAAAGCAATCGCGGTTTTTGC	17	21	23	38	96	18	45	58	103	44	111	42	12	4	34	13	24	37	19	90	89	62	52	76	71	93
miRNA_hsa_miR_548f_3p	10:56367649-56367667:-,2:213291008-213291026:-,5:109849545-109849563:-,7:147075133-147075151:-,X:32659607-32659625:-	AAAAACTGTAATTACTTTT	10	5	3	11	10	6	21	147	27	34	29	21	5	3	7	0	8	12	2	34	53	15	39	22	65	17
miRNA_hsa_miR_548h_5p	14:64561802-64561823:-,16:11400348-11400369:-,17:13446914-13446935:-,6:132113314-132113335:+,8:26906443-26906464:-	AAAAGTAATCGCGGTTTTTGTC	0	12	1	2	33	0	0	0	14	46.2	62.5	34.3	2	1	1	2	77	65.8	5	103	20	5	14	161	5	97
miRNA_hsa_miR_548i	3:125509336-125509357:-,4:9557878-9557899:-,8:7946552-7946573:-,X:83480805-83480826:-	AAAAGTAATTGCGGATTTTGCC	17	1	1	3	15	0	124	5	8	7	1.8	0	0	1	1	0	6	5	2	229	6	2	132	2	2	38
miRNA_hsa_miR_548j_5p	22:26951240-26951261:-	AAAAGTAATTGCGGTCTTTGGT	3	7	1	2	9	1	1	18	3	29	7	9	4	1	38	5	5	13	6	21.5	90	11	4	46	3	12
miRNA_hsa_miR_548k	11:70130092-70130113:+	AAAAGTACTTGCGGATTTTGCT	310	276	351	896	1420	522	901.5	4721.5	1358	1245.5	6976.7	694	352	146	575.5	359	628	479	497	827.5	4985	711	1019	1101	675	2218.5
miRNA_hsa_miR_548l	11:94199711-94199732:-	AAAAGTATTTGCGGGTTTTGTC	3	4	5	7	18	5	4	10	10	10	24	19	11	0	6	3	8	3	9	5	29	2	5	15	3	36
miRNA_hsa_miR_548n	7:34980416-34980437:-	CAAAAGTAATTGTGGATTTTGT	7	9	9	7	35	9	29	132	1	59	9	10	7	3	41	4	11	83	22	14	6	14	20	65	11	72
miRNA_hsa_miR_548o_3p	20:37145250-37145271:+,7:102046195-102046216:-	CCAAAACTGCAGTTACTTTTGC	188	139	131	251	293	69	161	688	209	266	697	142	99	54	133	36	170	361	140	162	942	168	500	346	431	693
miRNA_hsa_miR_548q	10:12767324-12767345:-	GCTGGTGCAAAAGTAATGGCGG	0	4	3	1	0	1	5	9	6	28	7	2	2	2	5	8	4	9	6	3	7	3	8	7	0	12
miRNA_hsa_miR_548s	2:11907621-11907643:+	ATGGCCAAAACTGCAGTTATTTT	10	2	13	5	8	9	11	13	3	6	51	5	1	3	19	3	14	16	19	44	51	10	45	55	6	18
miRNA_hsa_miR_548u	6:57254978-57255000:+	CAAAGACTGCAATTACTTTTGCG	2	10	10	8	30	19	9	13	16	28	63	23	10	2	14	4	14	5	12	18	81	5	13	50	9	23
miRNA_hsa_miR_548w	16:26036567-26036589:+	AAAAGTAACTGCGGTTTTTGCCT	0	6	1	4	5	0	1	0	17	4	7	1	0	1	0	0	34	28.5	15	26	60	2	9.5	13	18.5	5
miRNA_hsa_miR_548x_3p	13:66540484-66540503:-,21:20058418-20058437:-	TAAAAACTGCAATTACTTTC	74.7	0	0	0	0	0	0	0	0	1	0	21.3	0	0	0	8	37.3	1	0	0	0	0	0	205.3	0	0
miRNA_hsa_miR_549a	15:81134334-81134354:-	TGACAACTATGGATGAGCTCT	1	0	0	0	0	1	3	2	8	64	1	1	0	2	0	0	36	1	1	0	1	1	0	0	1	44
miRNA_hsa_miR_550a_3_5p	7:29720405-29720424:-	AGTGCCTGAGGGAGTAAGAG	6.3	0	5.3	2	6	5	3	6	4.3	1	23.7	1.3	3.3	0.3	0.7	5.3	2	6.7	5.7	7	3.3	0	6.3	0	5	21
miRNA_hsa_miR_550a_3p	7:29720364-29720385:-,7:30329470-30329491:+,7:32772653-32772674:+	TGTCTTACTCCCTCAGGCACAT	59	54	53	81	99	48	64	97	76	87	200	37	45	96	58	85	50	116	34	74	97	100	32	166	70	236
miRNA_hsa_miR_550a_5p	7:30329431-30329453:+,7:32772614-32772636:+	AGTGCCTGAGGGAGTAAGAGCCC	308.7	169	136.7	152	252	147	108	215	235.7	216	623.3	84.7	136.7	276.7	168.3	159.7	184	290.3	113.3	156	169.7	282	126.7	483	121	981
miRNA_hsa_miR_551a	1:3477274-3477294:-	GCGACCCACTCTTGGTTTCCA	0	4	0	41	8	1	87	2	90	1	121	13	1	1	0	5	0	1	0	2	5	1	3	0	2	31
miRNA_hsa_miR_551b_3p	3:168269702-168269722:+	GCGACCCATACTTGGTTTCAG	0	0	31	0	8	0	1	0	15	0	88	2	1	0	0	0	76	1	39	4	30	0	10	1	0	115
miRNA_hsa_miR_556_5p	1:162312351-162312372:+	GATGAGCTCATTGTAATATGAG	4	0	4	13	30	5	0	10	8	2	114	6	15	0	10	4	5	3	0	15	33	9	38	0	6	7
miRNA_hsa_miR_5581_3p	1:37966536-37966557:-	TTCCATGCCTCCTAGAAGTTCC	0	2	4	3	3	1	13	6	6	6	15	3	0	2	10	1	3	8	3	11	32	7	12	7	1	13
miRNA_hsa_miR_5582_3p	11:46774675-46774696:-	TAAAACTTTAAGTGTGCCTAGG	1	2	3	2	2	4	2	10	8	3	18	3	1	0	4	0	7	6	3	13	19	0	0	9	6	6
miRNA_hsa_miR_561_3p	2:189162279-189162300:+	CAAAGTTTAAGATCCTTGAAGT	0	0	5	0	20	7	0	13	4	0	7	9	3	0	1	3	14	37	1	14	0	0	9	0	21	0
miRNA_hsa_miR_561_5p	2:189162244-189162265:+	ATCAAGGATCTTAAACTTTGCC	111	93	989	51	1484	605	0	2368	326	12	601	575	265	48	49	59	1373	2733	194	509	182	0	749	12	1088	22
miRNA_hsa_miR_5683	6:6169576-6169599:+	TACAGATGCAGATTCTCTGACTTC	3	4	1	89	2	0	15	0	14	13	1	3	5	1	0	3	12	5	13	3	34	69	20	5	2	21
miRNA_hsa_miR_5695	19:13031187-13031208:+	ACTCCAAGAAGAATCTAGACAG	2	0	0	2	1	4	14	0	25	45	42	0	2	0	1	11	0	21	2	0	17	12	27	0	1	1
miRNA_hsa_miR_5696	2:101925915-101925936:+	CTCATTTAAGTAGTCTGATGCC	0	2	1	6	1	4	12	32	9	5	53	11	1	0	4	1	2	2	4	7	8	2	23	4	1	8
miRNA_hsa_miR_5699_3p	10:687639-687660:-	TCCTGTCTTTCCTTGTTGGAGC	1	2	3	8	15	0	0	0	32	2	35	2	3	9	0	1	10	8	8	2	45	6	6	36	25	0
miRNA_hsa_miR_5699_5p	10:687688-687709:-	TGCCCCAACAAGGAAGGACAAG	1	2	15	9	12	0	2	1	83	5	118	11	2	16	0	6	20	55	8	21	47	12	91	45	25	0
miRNA_hsa_miR_570_3p	3:195426331-195426352:+	CGAAAACAGCAATTACCTTTGC	0	0	1	4	4	5	3	0	5	13	15	3	4	0	6	1	3	1	0	5	63	3	21	2	13	4
miRNA_hsa_miR_573	4:24521875-24521898:-	CTGAAGTGATGTGTAACTGATCAG	22	28	35	5	82	19	24	155	3	14	79	15	115	32	24	14	33	25	107	34	137	287	24	145	541	135
miRNA_hsa_miR_574_3p	4:38869713-38869734:+	CACGCTCATGCACACACCCACA	231	249	644	615	245	481	610	1517	849	5014	712	1394	281	1214	2449	4275	1892	3302	1815	2775	7	355	759	1052	60	427
miRNA_hsa_miR_574_5p	4:38869677-38869699:+	TGAGTGTGTGTGTGTGAGTGTGT	126	67	208	160	82	285	197	252	94	822	196	358	168	277	599	781	374	447	368	942	8	229	214	179	22	122
miRNA_hsa_miR_576_3p	4:110409908-110409929:+	AAGATGTGGAAAAATTGGAATC	55	48	86	60	102	34	58	67	148	281	258	73	50	58	39	8	74	173	52	129	203	74	41	192	104	130
miRNA_hsa_miR_576_5p	4:110409869-110409890:+	ATTCTAATTTCTCCACGTCTTT	106	106	126	136	355	176	185	207	414	867	836	182	119	85	114	26	140	477	94	473	843	73	329	608	465	330
miRNA_hsa_miR_577	4:115577930-115577950:+	TAGATAAAATATTGGTACCTG	35	2	244	6854	52	378	5246	33	344	438	1739	724	4	69	271	172	1	84	467	899	2	610	553	87	2	3680
miRNA_hsa_miR_579_3p	5:32394498-32394520:-	TTCATTTGGTATAAACCGCGATT	1	1	0	2	6	6	0	13	3	7	9	3	5	3	3	1	2	9	0	9	19	1	12	9	3	12
miRNA_hsa_miR_579_5p	5:32394536-32394557:-	TCGCGGTTTGTGCCAGATGACG	14	5	6	2	10	15	7	18	16	27	20	5	11	15	14	13	18	34	3	24	39	16	44	28	14	25
miRNA_hsa_miR_580_3p	5:36148009-36148030:-	TTGAGAATGATGAATCATTAGG	44	10	16	21	27	38	32	35	52	88	91	10	20	6	46	11	26	62	11	37	93	25	238	66	49	56
miRNA_hsa_miR_582_3p	5:58999456-58999477:-	TAACTGGTTGAACAACTGAACC	92	757	199	50	21	30	493	39	26	108	104	264	0	7	214	84	518	180	110	24	98	4	487	971	27	2606
miRNA_hsa_miR_582_5p	5:58999492-58999514:-	TTACAGTTGTTCAACCAGTTACT	20	196	45	12	2	18	40	3	4	28	21	41	0	3	66	14	125	46	27	8	22	1	136	187	16	453
miRNA_hsa_miR_584_5p	5:148441936-148441957:-	TTATGGTTTGCCTGGGACTGAG	2474	80	3431	38	1692	4290	62	6416	385	1693	474	3723	7813	28	6656	8230	2698	1384	7766	1415	102	2903	79	127	173	6159
miRNA_hsa_miR_585_3p	5:168690620-168690638:-	TGGGCGTATCTGTATGCTA	0	12	0	0	0	0	0	0	304	34	21	0	4	0	0	5	15	242	0	0	8	0	1	0	20	0
miRNA_hsa_miR_585_5p	5:168690653-168690674:-	CTAGCACACAGATACGCCCAGA	0	2	0	0	0	0	0	0	31	15	2	0	0	1	0	4	8	65	0	2	3	0	0	0	4	0
miRNA_hsa_miR_589_3p	7:5535465-5535488:-	TCAGAACAAATGCCGGTTCCCAGA	119	235	386	150	403	147	299	269	92	230	379	730	171	253	321	170	184	389	305	739	480	126	193	948	361	716
miRNA_hsa_miR_589_5p	7:5535504-5535525:-	TGAGAACCACGTCTGCTCTGAG	299	410	855	684	870	241	1118	1546	268	710	1119	2007	358	338	977	611	1115	905	838	1968	4003	287	1000	2604	1299	1764
miRNA_hsa_miR_590_3p	7:73605583-73605603:+	TAATTTTATGTATAAGCTAGT	52	52	45	135	177	121	159	207	457	453	566	110	56	20	372	73	105	200	84	305	747	99	310	272	213	352
miRNA_hsa_miR_590_5p	7:73605543-73605564:+	GAGCTTATTCATAAAAGTGCAG	2	2	3	8	9	4	1	2	15	7	11	3	3	1	7	0	3	3	7	9	13	5	7	4	4	25
miRNA_hsa_miR_592	7:126698202-126698223:-	TTGTGTCAATATGCGATGATGT	2	1	0	29	34	3	12850	0	8	1	0	11	0	1	2	1	0	1	38	4	27	0	5	0	0	53
miRNA_hsa_miR_597_3p	8:9599239-9599261:+	TGGTTCTCTTGTGGCTCAAGCGT	9	2	5	0	13	4	13	6	35	6	10	8	2	5	4	7	7	23	7	18	13	17	13	16	0	24
miRNA_hsa_miR_598_3p	8:10892731-10892752:-	TACGTCATCGTTGTCATCGTCA	8	2	34	1	0	10	2495	1	1084	2	0	31	4	8	1	3	103	4	258	433	0	244	862	95	13	1
miRNA_hsa_miR_599	8:100548879-100548898:-	GTTGTGTCAGTTTATCAAAC	4	0	0	0	0	4	9570	2	2	0	0	8	0	0	1	1	0	3	0	0	0	0	0	0	4	920
miRNA_hsa_miR_6087	X:108297774-108297791:+	TGAGGCGGGGGGGCGAGC	1	0	3	1	4	0	11	6	10	0	20	29	4	1	1	22	16	23	6	80	3	1	6	4	0	28
miRNA_hsa_miR_615_3p	12:54427794-54427815:+	TCCGAGCCTGGGTCTCCCTCTT	569	335	162	3290	541	99	701	497	150	526	5272	305	94	391	608	925	742	952	99	373	6354	293	555	505	2189	723
miRNA_hsa_miR_615_5p	12:54427751-54427772:+	GGGGGTCCCCGGTGCTCGGATC	33	43	17	259	66	17	44	74	20	70	235	36	10	46	44	98	44	122	7	55	389	22	103	47	163	65
miRNA_hsa_miR_616_3p	12:57912966-57912987:-	AGTCATTGGAGGGTTTGAGCAG	1	3	2	6	12	2	14	19	2	18	9	17	3	4	6	7	10	25	3	21	33	3	28	35	10	26
miRNA_hsa_miR_616_5p	12:57913006-57913027:-	ACTCAAAACCCTTCAGTGACTT	6	25	20	41	69	12	141	112	32	53	108	45	7	18	10	9	47	85	13	87	181	5	229	141	89	115
miRNA_hsa_miR_618	12:81329575-81329597:-	AAACTCTACTTGTCCTTCTGAGT	0	0	0	44	5	0	0	0	5	0	13	0	0	0	0	3	0	2	0	0	167	0	516	20	0	1
miRNA_hsa_miR_624_5p	14:31483912-31483933:-	TAGTACCAGTACCTTGTGTTCA	1	3	4	4	9	2	4	6	6	16	20	4	5	3	1	1	5	12	1	16	36	3	12	6	13	6
miRNA_hsa_miR_625_3p	14:65937871-65937892:+	GACTATAGAACTTTCCCCCTCA	26	37	139	233	152	178	165	1352	37	423	51	243	82	233	28	642	306	242	362	175	1224	3	655	169	344	390
miRNA_hsa_miR_625_5p	14:65937834-65937854:+	AGGGGGAAAGTTCTATAGTCC	141	141	365	677	371	626	156	619	67	1232	374	473	191	212	65	556	629	334	684	249	6102	74	1621	369	305	1375
miRNA_hsa_miR_627_3p	15:42491791-42491810:-	TCTTTTCTTTGAGACTCACT	9	1	2	13	5	6	4	50	9	41	53	15	9	0	7	0	5	22	3	6	94	8	18	21	19	13
miRNA_hsa_miR_627_5p	15:42491828-42491849:-	GTGAGTCTCTAAGAAAAGAGGA	48	22	29	35	42	17	19	92	32	106	122	67	20	10	15	12	37	87	13	34	226	34	103	74	35	80
miRNA_hsa_miR_628_3p	15:55665152-55665172:-	TCTAGTAAGAGTGGCAGTCGA	25	12	35	25	155	23	91	71	66	64	226	65	31	11	85	61	98	53	67	92	244	44	301	92	24	139
miRNA_hsa_miR_628_5p	15:55665189-55665210:-	ATGCTGACATATTTACTAGAGG	63	47	83	63	332	63	132	98	114	119	305	59	41	8	110	49	178	152	125	151	548	73	367	181	34	188
miRNA_hsa_miR_629_3p	15:70371726-70371747:-	GTTCTCCCAACGTAAGCCCAGC	7	2	0	10	24	11	26	13	39	25	21	10	4	16	7	21	11	16	5	7	31	0	3	21	58	58
miRNA_hsa_miR_629_5p	15:70371766-70371786:-	TGGGTTTACGTTGGGAGAACT	54	1	0	163	97	31	217	163	258	181	339	33	24	66	48	59	125	84	59	22	556	157	81	131	223	494
miRNA_hsa_miR_636	17:74732548-74732570:-	TGTGCTTGCTCGTCCCGCCCGCA	11	6	20	13	21	3	25	61	11	22	15	49	17	8	20	108	21	33	30	35	44	12	16	2	32	16
miRNA_hsa_miR_641	19:40788510-40788533:-	AAAGACATAGGATAGAGTCACCTC	150	159	267	180	884	141	238	438	137	265	8393	44	147	94	115	115	267	216	231	230	663	172	315	509	235	1223
miRNA_hsa_miR_643	19:52785110-52785131:+	ACTTGTATGCTAGCTCAGGTAG	12	2	3	22	22	8	3	15	14	9	13	27	9	2	8	3	1	5	3	4	53	12	9	13	19	23
miRNA_hsa_miR_6499_5p	5:150901684-150901705:-	TCGGGCGCAAGAGCACTGCAGT	0	0	0	0	1	0	1	0	41	0	38	39	1	0	18	1	0	1	0	0	0	11	1	0	0	8
miRNA_hsa_miR_6500_3p	1:51525744-51525764:+	ACACTTGTTGGGATGACCTGC	0	100	0	2	8	0	0	0	9	313	0	0	0	0	2	7	11	97	15	23	0	1	0	0	1	5
miRNA_hsa_miR_6501_5p	21:34922970-34922991:+	AGTTGCCAGGGCTGCCTTTGGT	0	0	2	1	0	1	1	54	12	5	6	12	0	3	1	15	2	3	8	0	1	0	1	6	4	0
miRNA_hsa_miR_6509_5p	7:134891796-134891816:-	ATTAGGTAGTGGCAGTGGAAC	3	3	2	7	97	3	1	15	6	43	5	9	1	5	8	0	6	11	0	13	23	2	16	11	8	6
miRNA_hsa_miR_651_5p	X:8095021-8095042:+	TTTAGGATAAGCTTGACTTTTG	12	0	6	18	31	4	29	0	19	46	72	21	30	3	0	4	3	16	5	0	64	2	317	23	24	3
miRNA_hsa_miR_6510_3p	17:39673418-39673438:-	CACCGACTCTGTCTCCTGCAG	23	0	1	127	1	7	0	32	7	3	79	13	109	0	60	11	2	0	2	1	0	20	9	0	33	7
miRNA_hsa_miR_6511a_3p	16:15019837-15019858:+,16:16418488-16418509:+,16:16462776-16462797:+,16:18437872-18437893:-	CCTCACCATCCCTTCTGCCTGC	29	19	19	44	54	18	125	65	78	68	27	103	12	18	91	160	63	64	45	95	113	3	243	41	7	69
miRNA_hsa_miR_6511b_3p	16:2156680-2156702:-,16:15227933-15227955:-	CCTCACCACCCCTTCTGCCTGCA	11	4	5	7	7	6	59	11	18	6	11	26	7	10	24	81	22	19	13	58	34	0	45	7	13	10
miRNA_hsa_miR_6511b_5p	16:2156721-2156744:-,16:15227974-15227997:-	CTGCAGGCAGAAGTGGGGCTGACA	7	7	13	12	40	8	135	20	25	30	11	43	10	15	22	26	25	43	22	27	60	10	27	15	12	35
miRNA_hsa_miR_6514_5p	11:62560221-62560243:-	TATGGAGTGGACTTTCAGCTGGC	6	9	9	13	12	2	27	28	49	44	27	20	9	9	18	23	16	16	13	29	24	25	16	13	9	52
miRNA_hsa_miR_6515_5p	19:13051300-13051320:+	TTGGAGGGTGTGGAAGACATC	3	2	2	3	2	1	4	6	15	13	1	29	2	0	3	8	4	5	7	3	8	6	6	3	0	10
miRNA_hsa_miR_652_3p	X:109298617-109298637:+	AATGGCGCCACTAGGGTTGTG	139	121	17	476	336	151	84	60	688	413	462	173	100	60	466	306	170	190	182	358	981	277	628	208	215	415
miRNA_hsa_miR_652_5p	X:109298577-109298601:+	CAACCCTAGGAGAGGGTGCCATTCA	17	11	1	36	20	13	4	13	61	46	71	12	21	14	66	11	7	26	16	25	85	51	37	27	17	45
miRNA_hsa_miR_654_3p	14:101506606-101506627:+	TATGTCTGCTGACCATCACCTT	1	385	0	1	0	68	48	516	1	2	0	50	4	0	0	0	265	4200	0	12	5	0	15	352	3	18
miRNA_hsa_miR_654_5p	14:101506571-101506592:+	TGGTGGGCCGCAGAACATGTGC	0	30	0	0	0	5	5	43	0	0	0	4	0	1	0	0	16	364	0	4	0	0	1	16	5	2
miRNA_hsa_miR_659_5p	22:38243739-38243760:-	AGGACCTTCCCTGAACCAAGGA	14	5	5	13	16	6	27	104	25	38	76	19	8	6	14	28	9	25	22	19	85	25	49	23	23	36
miRNA_hsa_miR_660_3p	X:49777900-49777920:+	ACCTCCTGTGTGCATGGATTA	4	5	0	6	8	2	1	2	15	3	13	2	1	1	6	1	2	15	5	21	12	23	7	9	1	12
miRNA_hsa_miR_660_5p	X:49777864-49777885:+	TACCCATTGCATATCGGAGTTG	314	845	217	972	1349	732	131	919	1770	1777	3459	421	693	93	998	310	396	1426	376	2121	2654	1729	4275	1152	225	1189
miRNA_hsa_miR_664a_3p	1:220373891-220373913:-	TATTCATTTATCCCCAGCCTACA	52	48	34	154	24	35	500	146	278	185	201	91	129	80	196	68	32	66	144	121	155	11	49	95	92	60
miRNA_hsa_miR_664a_5p	1:220373928-220373951:-	ACTGGCTAGGGAAAATGATTGGAT	18	10	10	147	11	4	32	26	103	42	15	45	13	11	36	17	3	37	11	20	135	42	27	25	22	31
miRNA_hsa_miR_664b_5p	X:153996871-153996894:+	TGGGCTAAGGGAGATGATTGGGTA	13	4	7	1	6	5	9	6	8	5	5	2	1	1	12	12	5	3	8	17	24	5	12	6	9	15
miRNA_hsa_miR_671_3p	7:150935574-150935594:+	TCCGGTTCTCAGGGCTCCACC	425	477	890	1199	668	201	643	2482	1501	5817	667	391	143	1278	1070	3693	1149	4053	1255	2491	1220	551	791	1270	1456	1480
miRNA_hsa_miR_671_5p	7:150935535-150935557:+	AGGAAGCCCTGGAGGGGCTGGAG	228	136	282	132	237	115	131	261	286	2321	224	96	111	387	594	566	259	883	312	468	897	1219	183	472	1264	1008
miRNA_hsa_miR_6716_3p	11:118514766-118514787:+	TCCGAACTCTCCATTCCTCTGC	20	24	7	17	55	8	5	77	30	88	6	61	7	24	10	58	45	64	36	22	60	1	84	27	0	96
miRNA_hsa_miR_6720_3p	6:1390559-1390580:-	CGCGCCTGCAGGAACTGGTAGA	0	0	7	0	0	0	0	24	21	4	103	84	3	5	0	15	13	8	2	7	0	2	1	19	0	36
miRNA_hsa_miR_6720_5p	6:1390594-1390616:-	TTCCAGCCCTGGTAGGCGCCGCG	0	0	6	0	0	0	0	16	16	7	111	28	6	2	0	18	4	5	2	4	0	1	2	13	0	23
miRNA_hsa_miR_6732_3p	1:37945868-37945890:+	TAACCCTGTCCTCTCCCTCCCAG	4	2	0	2	2	1	0	9	10	2	1	9	4	6	14	20	7	7	4	34	1	1	0	3	0	1
miRNA_hsa_miR_6735_5p	1:43914215-43914239:+	CAGGGCAGAGGGCACAGGAATCTGA	29	27	14	6	28	14	32	23	66	22	12	40	9	31	58	77	39	41	41	17	34	22	47	12	2	38
miRNA_hsa_miR_6737_3p	1:153934827-153934848:-	TCTGTGCTTCACCCCTACCCAG	19	5	4	18	11	5	26	10	28	17	28	14	3	1	25	69	6	6	7	50	50	3	34	9	7	8
miRNA_hsa_miR_6738_3p	1:155921064-155921087:-	CTTCTGCCTGCATTCTACTCCCAG	0	11	2	7	1	2	2	3	14	3	9	10	3	2	20	8	4	1	6	13	10	4	11	5	0	20
miRNA_hsa_miR_6740_5p	1:201972257-201972278:+	AGTTTGGGATGGAGAGAGGAGA	7	2	1	7	3	3	9	9	18	4	15	11	6	2	17	9	6	17	3	2	17	8	24	9	0	7
miRNA_hsa_miR_6741_3p	1:226109780-226109801:-	TCGGCTCTCTCCCTCACCCTAG	15	5	5	10	7	7	67	16	15	16	18	24	4	21	36	58	11	17	18	45	10	1	28	5	4	8
miRNA_hsa_miR_6742_3p	1:228584749-228584768:-	ACCTGGGTTGTCCCCTCTAG	4	0	0	7	0	7	11	2	16	15	17	13	3	1	17	2	1	4	3	1	19	9	3	0	1	5
miRNA_hsa_miR_6747_3p	11:62334483-62334503:-	TCCTGCCTTCCTCTGCACCAG	13	15	14	18	24	8	7	20	31	17	31	39	17	9	18	69	22	25	40	36	29	6	14	19	12	46
miRNA_hsa_miR_675_3p	11:2017998-2018017:-	CTGTATGCCCTCACCGCTCA	4	0	0	0	0	0	150	0	0	0	0	19	0	0	0	0	0	10	0	0	1	0	0	1	1305	1
miRNA_hsa_miR_675_5p	11:2018030-2018052:-	TGGTGCGGAGAGGGCCCACAGTG	3	0	0	0	1	1	163	1	1	2	0	23	0	0	0	0	0	10	0	3	2	1	0	1	780	0
miRNA_hsa_miR_676_3p	X:69242749-69242769:+	CTGTCCTAAGGTTGTTGAGTT	3	0	0	9	9	0	0	1	71	6	102	0	1	0	0	2	0	0	3	34	11	0	20	1	6	5
miRNA_hsa_miR_6762_3p	12:113729391-113729413:+	TGGCTGCTTCCCTTGGTCTCCAG	7	5	5	4	10	12	9	2	5	6	7	12	5	6	13	9	6	4	3	3	20	2	30	4	10	15
miRNA_hsa_miR_6769b_3p	1:206648187-206648207:+	CCCTCTCTGTCCCACCCATAG	5	5	2	8	11	9	29	37	60	37	4	18	3	5	17	42	8	0	9	38	19	0	34	5	2	21
miRNA_hsa_miR_6770_3p	16:15024716-15024736:+,16:16423201-16423221:+,16:18473208-18473228:-	CTGGCGGCTGTGTCTTCACAG	2	10	4	8	10	3	38	12	24	22	14	27	3	2	21	10	16	14	7	15	41	22	20	12	7	24
miRNA_hsa_miR_6772_3p	16:57806202-57806224:-	TTGCTCCTGACTCTGTGCCCACA	11	15	11	0	31	7	4	138	11	27	9	4	6	25	21	26	55	37	73	36	0	3	0	15	0	17
miRNA_hsa_miR_6775_3p	16:87868198-87868218:-	AGGCCCTGTCCTCTGCCCCAG	9	3	2	1	12	5	123	20	13	17	9	21	5	6	8	44	24	30	13	21	1	0	14	16	3	49
miRNA_hsa_miR_6777_3p	17:17716794-17716813:-	TCCACTCTCCTGGCCCCCAG	42	8	10	40	10	10	12	13	17	19	33	18	6	9	16	77	4	16	13	11	37	7	7	3	3	11
miRNA_hsa_miR_6780a_5p	17:40860142-40860164:-	TTGGGAGGGAAGACAGCTGGAGA	7	3	5	3	3	8	4	9	15	9	35	8	2	13	10	12	3	10	6	3	7	3	15	2	6	7
miRNA_hsa_miR_6783_3p	17:43011986-43012007:-	TTCCTGGGCTTCTCCTCTGTAG	6	7	8	15	26	7	74	41	23	22	35	14	10	7	19	34	13	12	37	12	29	6	24	14	4	24
miRNA_hsa_miR_6783_5p	17:43012023-43012044:-	TAGGGGAAAAGTCCTGATCCGG	3	10	2	4	8	2	9	7	6	10	9	8	9	3	8	10	4	3	17	10	8	6	2	3	6	11
miRNA_hsa_miR_6786_3p	17:79660874-79660896:+	TGACGCCCCTTCTGATTCTGCCT	7	0	10	7	2	6	5	25	8	4	7	14	5	10	11	19	8	15	17	1	11	0	9	0	3	5
miRNA_hsa_miR_6787_3p	17:80194583-80194604:+	TCTCAGCTGCTGCCCTCTCCAG	0	0	18	0	1	5	16	9	0	1	0	12	1	0	3	21	0	3	32	16	0	0	0	0	0	14
miRNA_hsa_miR_6805_5p	19:55899554-55899575:+	TAGGGGGCGGCTTGTGGAGTGT	4	5	1	2	3	0	3	4	4	2	2	22	5	1	5	8	3	7	3	11	4	13	3	2	14	8
miRNA_hsa_miR_6806_3p	19:58846096-58846117:+	TGAAGCTCTGACATTCCTGCAG	0	1	5	1	1	3	10	16	9	5	7	37	2	2	8	4	2	0	4	8	1	7	9	5	1	12
miRNA_hsa_miR_6807_3p	19:59061721-59061743:+	CACTGCATTCCTGCTTGGCCCAG	16	7	6	19	165	19	26	19	28	30	10	417	16	3	52	78	15	4	39	18	31	27	36	15	3	49
miRNA_hsa_miR_6811_5p	2:238419575-238419596:+	ATGCAGGCCTGTGTACAGCACT	5	4	4	0	0	8	0	0	7	17	0	0	2	2	0	18	6	1	7	0	97	4	50	0	23	0
miRNA_hsa_miR_6816_3p	22:20102216-20102233:-	GAAGGACCTGCACCTTCG	17	6	2	10	12	1	21	24	12	14	40	25	17	17	24	38	9	20	18	18	30	5	15	15	4	7
miRNA_hsa_miR_6818_5p	22:30403043-30403064:+	TTGTGTGAGTACAGAGAGCATC	2	4	1	3	6	0	3	3	5	7	7	6	0	0	16	6	7	11	5	3	14	12	5	3	0	4
miRNA_hsa_miR_6820_5p	22:38363575-38363593:+	TGCGGCAGAGCTGGGGTCA	7	3	11	6	16	8	20	32	21	14	37	15	7	4	21	26	14	27	16	14	16	15	7	19	5	29
miRNA_hsa_miR_6824_3p	3:48671069-48671089:-	TCTCTGGTCTTGCCACCCCAG	2	4	7	3	2	3	12	15	11	13	7	7	0	2	5	12	10	4	12	13	16	7	3	13	18	8
miRNA_hsa_miR_6827_3p	3:134086646-134086666:-	ACCGTCTCTTCTGTTCCCCAG	3	7	2	1	5	3	0	5	5	14	3	8	1	2	8	1	8	15	7	6	3	12	3	4	2	3
miRNA_hsa_miR_6832_5p	6:31601569-31601591:+	AGTAGAGAGGAAAAGTTAGGGTC	2	3	0	1	8	0	13	7	6	5	16	21	7	2	12	15	2	12	15	0	16	17	7	2	0	7
miRNA_hsa_miR_6837_3p	7:44091406-44091428:+	CCTTCACTGTGACTCTGCTGCAG	4	1	2	6	2	0	54	23	16	17	7	11	6	1	18	10	5	10	7	2	5	11	8	5	0	22
miRNA_hsa_miR_6840_5p	7:99954279-99954302:+	ACCCCCGGGCAAAGACCTGCAGAT	9	15	141	4	23	28	26	29	127	40	35	13	44	25	16	271	102	39	7	57	36	3	30	117	44	24
miRNA_hsa_miR_6842_3p	8:27290930-27290951:+	TTGGCTGGTCTCTGCTCCGCAG	14	21	9	50	4	28	640	249	199	30	53	58	38	4	44	103	4	8	10	10	24	14	79	40	6	163
miRNA_hsa_miR_6847_5p	8:145134782-145134804:+	ACAGAGGACAGTGGAGTGTGAGC	7	21	13	17	54	5	35	69	61	69	39	60	28	4	42	71	22	15	13	24	53	17	11	18	11	62
miRNA_hsa_miR_6850_5p	8:146017355-146017376:-	GTGCGGAACGCTGGCCGGGGCG	5	3	0	0	6	6	12	4	6	9	1	15	10	3	13	38	18	3	8	21	7	0	5	1	67	9
miRNA_hsa_miR_6851_5p	9:33467906-33467928:-	AGGAGGTGGTACTAGGGGCCAGC	2	3	2	1	1	3	4	12	3	7	9	2	4	2	6	10	1	15	7	8	7	0	8	8	1	8
miRNA_hsa_miR_6852_5p	9:35710713-35710733:-	CCCTGGGGTTCTGAGGACATG	2	14	3	10	8	7	10	19	28	13	21	4	5	8	20	24	27	12	34	10	6	7	4	4	0	13
miRNA_hsa_miR_6853_3p	9:35732971-35732992:+	TGTTCATTGGAACCCTGCGCAG	3	3	5	5	14	7	13	2	9	8	19	8	4	1	22	19	2	5	16	16	22	6	5	5	1	16
miRNA_hsa_miR_6855_3p	9:132631929-132631950:+	AGACTGACCTTCAACCCCACAG	11	0	2	5	2	1	99	1	16	3	22	2	1	1	4	8	3	1	10	9	5	5	36	2	15	9
miRNA_hsa_miR_6857_3p	X:53432605-53432625:-	TGACTGAGCTTCTCCCCACAG	12	2	5	21	21	5	40	17	21	10	14	15	1	1	7	21	11	14	15	24	18	8	38	18	0	23
miRNA_hsa_miR_6859_5p	1:17409-17431:-,15:102513732-102513754:+,16:67092-67114:-,2:114353582-114353604:+	GAGAGGAACATGGGCTCAGGACA	18	3	4	5	10	10	46	7	40	41	26	16	7	9	27	26	15	22	8	12	41	5	45	9	8	39
miRNA_hsa_miR_6862_5p	16:28402346-28402367:-,16:28735578-28735599:+	CGGGCATGCTGGGAGAGACTTT	4	6	2	6	5	1	19	3	23	16	8	11	4	5	23	9	9	0	4	5	14	2	13	3	4	14
miRNA_hsa_miR_6866_5p	17:38318191-38318213:+	TTAGAGGCTGGAATAGAGATTCT	7	14	2	13	12	6	29	24	11	16	70	13	6	4	12	9	16	7	16	6	14	9	42	14	1	25
miRNA_hsa_miR_6868_3p	17:74094100-74094120:-	TTCCTTCTGTTGTCTGTGCAG	1	7	3	4	2	0	31	44	22	40	40	11	0	0	19	3	8	2	2	9	41	13	0	4	2	17
miRNA_hsa_miR_6873_3p	6:33255004-33255026:-	TTCTCTCTGTCTTTCTCTCTCAG	4	4	5	6	7	3	3	31	26	9	7	12	1	11	10	15	7	17	10	4	7	5	13	13	2	9
miRNA_hsa_miR_6881_3p	15:74703702-74703723:-	ATCCTCTTTCGTCCTTCCCACT	6	0	2	0	0	9	8	46	11	38	4	22	10	1	8	59	13	7	28	1	1	2	1	1	0	30
miRNA_hsa_miR_6882_5p	15:75133022-75133043:-	TACAAGTCAGGAGCTGAAGCAG	4	1	3	12	0	3	17	21	3	12	31	4	2	0	4	6	4	0	4	3	11	7	7	4	0	12
miRNA_hsa_miR_6884_5p	17:38182636-38182657:-	AGAGGCTGAGAAGGTGATGTTG	2	2	2	0	0	7	6	4	12	1	10	2	8	4	9	10	1	12	5	0	13	3	17	7	0	7
miRNA_hsa_miR_6886_5p	19:11224155-11224175:+	CCCGCAGGTGAGATGAGGGCT	4	3	7	9	17	4	21	5	20	5	8	28	8	4	16	61	13	3	25	9	18	10	2	3	3	13
miRNA_hsa_miR_6894_5p	X:53228099-53228122:-	AGGAGGATGGAGAGCTGGGCCAGA	13	7	1	5	11	8	17	4	19	7	2	2	3	8	3	8	4	24	8	15	17	1	34	8	6	6
miRNA_hsa_miR_6895_3p	X:53224593-53224614:-	TGTCTCTCGCCCTTGGCCTTAG	5	4	2	2	21	2	23	4	13	4	2	17	1	0	4	12	1	2	4	13	9	3	19	3	2	14
miRNA_hsa_miR_7_1_3p	9:86584686-86584707:-	CAACAAATCACAGTCTGCCATA	7	17	35	42	22	15	145	48	125	187	150	25	80	36	90	12	33	202	39	90	151	88	99	163	24	110
miRNA_hsa_miR_7_5p	15:89155087-89155109:+,19:4770712-4770734:+,9:86584727-86584749:-	TGGAAGACTAGTGATTTTGTTGT	29	10	64	14	15	10	83	20	65	177	48	12	375	81	133	8	18	16	69	33	400	478	18	41	16	1104
miRNA_hsa_miR_708_3p	11:79113076-79113097:-	CAACTAGACTGTGAGCTTCTAG	0	0	0	0	3	35	24	382	53	0	33	80	0	0	0	1	20	0	0	0	4	0	3	0	1	0
miRNA_hsa_miR_708_5p	11:79113121-79113143:-	AAGGAGCTTACAATCTAGCTGGG	0	0	0	0	13	69	34	151	100	0	88	99	1	0	0	0	18	0	1	2	27	0	4	3	21	2
miRNA_hsa_miR_7158_3p	2:6114844-6114864:+	CTGAACTAGAGATTGGGCCCA	3	0	0	22	0	0	0	0	4	0	0	0	0	0	0	0	0	0	0	0	2178	0	0	0	0	0
miRNA_hsa_miR_744_3p	17:11985283-11985304:+	CTGTTGCCACTAACCTCAACCT	42	23	22	53	33	17	0	70	122	87	91	73	27	20	34	10	55	89	53	86	31	26	44	37	3	0
miRNA_hsa_miR_744_5p	17:11985226-11985247:+	TGCGGGGCTAGGGCTAACAGCA	4559	2588	2048	3567	6954	2325	4	6150	7032	3986	5555	11109	1929	1455	4197	1954	7042	5579	5998	10080	6149	1201	1894	2535	1080	4
miRNA_hsa_miR_758_3p	14:101492408-101492429:+	TTTGTGACCTGGTCCACTAACC	1	43	0	0	0	0	4	16	0	0	0	1	0	0	0	0	16	337	0	0	1	0	0	37	0	3
miRNA_hsa_miR_760	1:94312436-94312455:+	CGGCTCTGGGTCTGTGGGGA	28	21	49	71	575	20	473	23	49	57	61	39	33	39	19	96	153	54	86	95	220	37	65	15	58	69
miRNA_hsa_miR_7641	11:104123325-104123343:+,14:76070554-76070572:+	TTGATCTCGGAAGCTAAGC	247	705	567	112	2229	520	366	90	202	23	292	444	264	1436	286	616	643	435	235	410	80	692	237	373	131	584
miRNA_hsa_miR_766_3p	X:118780726-118780747:-	ACTCCAGCCCCACAGCCTCAGC	20	19	6	31	4	3	6	26	27	4	12	13	1	6	11	23	6	40	19	59	8	6	2	1	1	10
miRNA_hsa_miR_766_5p	X:118780762-118780783:-	AGGAGGAATTGGTGCTGGTCTT	18	7	6	3	3	0	2	12	13	4	9	13	5	12	14	0	2	12	7	12	20	14	4	4	0	6
miRNA_hsa_miR_767_3p	X:151561919-151561941:-	TCTGCTCATACCCCATGGTTTCT	31	5	27	0	0	43	27	0	0	0	6	13	0	2	0	18	28	0	8	0	4	52	2	63	219	0
miRNA_hsa_miR_767_5p	X:151561953-151561975:-	TGCACCATGGTTGTCTGAGCATG	2991	773	2381	22	4	2159	6506	3	46	3	753	2992	42	80	14	1524	2634	12	1278	18	141	9304	24	3286	6616	26
miRNA_hsa_miR_769_3p	19:46522258-46522280:+	CTGGGATCTCCGGGGTCTTGGTT	21	15	7	24	22	4	27	22	52	39	90	46	10	18	38	71	46	14	37	48	84	71	23	32	12	75
miRNA_hsa_miR_769_5p	19:46522219-46522240:+	TGAGACCTCTGGGTTCTGAGCT	2368	5586	2165	6607	4844	1113	4839	14072	7148	13536	17186	8589	1673	2484	2297	6179	4814	3906	3940	2306	7873	6629	4605	6483	1899	8243
miRNA_hsa_miR_7703	14:24612698-24612720:-	TTGCACTCTGGCCTTCTCCCAGG	9	7	4	6	7	6	9	64	31	48	7	10	6	3	25	10	6	7	7	16	22	3	4	3	9	12
miRNA_hsa_miR_7704	2:177053571-177053589:+	CGGGGTCGGCGGCGACGTG	2	1	6	8	14	12	23	62	12	3	85	63	13	3	13	87	102	20	10	165	8	4	6	6	6	12
miRNA_hsa_miR_7705	8:101715230-101715252:-	AATAGCTCAGAATGTCAGTTCTG	31	10	12	28	13	54	7	100	298	101	34	82	230	28	797	199	15	87	172	42	58	29	16	99	1637	46
miRNA_hsa_miR_7706	15:85923870-85923893:+	TGAAGCGCCTGTGCTCTGCCGAGA	1335	1078	740	748	1708	1095	3544	4282	3104	1983	4222	3163	163	490	1980	4123	1726	1216	1798	1557	1029	557	3463	953	12414	7003
miRNA_hsa_miR_7854_3p	16:81567547-81567567:+	TGAGGTGACCGCAGATGGGAA	28	5	3	0	14	9	10	4	16	5	7	23	6	5	26	17	25	6	8	11	11	1	5	10	1	21
miRNA_hsa_miR_7974	19:11606359-11606382:-	AGGCTGTGATGCTCTCCTGAGCCC	593	1075	2342	697	4808	673	651	2723	821	2056	3591	1503	2377	1277	540	6595	1431	530	3589	728	7095	6171	1307	1679	16007	9263
miRNA_hsa_miR_7976	3:127306001-127306019:-	TGCCCTGAGACTTTTGCTC	4	8	5	7	19	4	5	25	10	15	26	11	7	4	12	7	37	22	8	32	33	4	53	27	12	32
miRNA_hsa_miR_7977	3:176232891-176232908:+	TTCCCAGCCAACGCACCA	99	138	96	829	160	60	224	236	1702	271	209	873	262	67	366	458	500	220	182	719	457	183	329	267	1618	497
miRNA_hsa_miR_873_3p	9:28888887-28888908:-	GGAGACTGATGAGTTCCCGGGA	1	371	0	7	1	464	0	766	127	280	0	8	250	0	699	653	118	11	80	358	0	0	18	119	31	1
miRNA_hsa_miR_873_5p	9:28888923-28888943:-	GCAGGAACTTGTGAGTCTCCT	0	129	0	5	2	299	0	385	58	186	0	5	229	0	754	264	68	9	32	215	0	0	23	44	30	0
miRNA_hsa_miR_874_3p	5:136983271-136983292:-	CTGCCCTGGCCCGAGGGACCGA	125	4	169	13	208	55	6	9	165	226	148	34	135	144	98	346	1	575	45	28	14	57	437	77	17	8
miRNA_hsa_miR_874_5p	5:136983307-136983329:-	CGGCCCCACGCACCAGGGTAAGA	3	1	16	14	25	12	0	4	65	41	23	8	22	27	8	47	0	78	7	4	3	19	74	15	1	1
miRNA_hsa_miR_875_3p	8:100549025-100549045:-	CCTGGAAACACTGAGGTTGTG	0	0	0	0	0	0	3087	0	0	0	0	2	0	0	0	0	0	0	0	0	0	0	0	0	0	415
miRNA_hsa_miR_875_5p	8:100549058-100549079:-	TATACCTCAGTTTTATCAGGTG	1	0	0	0	0	2	1486	0	0	0	0	1	0	0	1	1	0	0	0	0	0	0	0	0	2	114
miRNA_hsa_miR_877_5p	6:30552109-30552128:+	GTAGAGGAGATGGCGCAGGG	3044	2540	2168	2896	6321	2836	5067	4278	5102	2550	3636	11226	1251	1096	4928	8463	2786	2641	6430	4236	4842	2470	2573	1799	373	4683
miRNA_hsa_miR_885_5p	3:10436215-10436236:-	TCCATTACACTACCCTGCCTCT	1	23	0	0	0	0	5	2	6	192	0	0	2	13	52	0	0	68	0	3	0	0	0	0	0	0
miRNA_hsa_miR_887_3p	5:15935338-15935359:+	GTGAACGGGCGCCATCCCGAGG	0	1017	1	278	24	1	9	0	824	0	6	1	0	0	0	7	1912	5208	374	1211	200	2	1460	104	361	6
miRNA_hsa_miR_887_5p	5:15935300-15935320:+	CTTGGGAGCCCTGTTAGACTC	0	78	0	45	0	0	0	0	78	0	2	0	0	0	0	0	76	522	13	59	8	1	51	5	9	2
miRNA_hsa_miR_889_3p	14:101514286-101514306:+	TTAATATCGGACAACCATTGT	0	43	0	1	0	19	76	178	0	0	0	17	0	0	0	0	47	397	0	3	0	0	1	43	0	4
miRNA_hsa_miR_891a_5p	X:145109359-145109380:-	TGCAACGAACCTGAGCCACTGA	2	6	2	0	18	4	2	16	2	10	4	20	1	32	2	1	18	9	5	34	302	0	96	577	1	42
miRNA_hsa_miR_9_3p	1:156390146-156390167:-,15:89911302-89911323:+,5:87962684-87962705:-	ATAAAGCTAGATAACCGAAAGT	3	3	5	32	3	138	0	621	60	411	40	146	23	8	3	101	0	64	2	24	12	53	42	6	38	313
miRNA_hsa_miR_9_5p	1:156390184-156390206:-,15:89911263-89911285:+,5:87962720-87962742:-	TCTTTGGTTATCTAGCTGTATGA	496	282	290	2252	99	4285	43	52720	1719	33213	2207	3820	936	193	146	1830	26	3840	669	1872	895	3238	3345	64	3478	5677
miRNA_hsa_miR_92a_1_5p	13:92003578-92003600:+	AGGTTGGGATCGGTTGCAATGCT	36	360	177	648	710	384	1046	2202	5584	2487	3495	656	716	1073	796	1477	224	4225	508	2592	331	1846	3151	4485	877	4661
miRNA_hsa_miR_92a_2_5p	X:133303613-133303634:-	GGGTGGGGATTTGTTGCATTAC	1	0	0	33	8	0	0	0	4	0	7	1	1	6	0	0	0	1	0	5	53	7	0	0	16	0
miRNA_hsa_miR_92a_3p	13:92003615-92003636:+,X:133303574-133303595:-	TATTGCACTTGTCCCGGCCTGT	109656	231981	208378	477118	425381	170215	832901	715760	2563471	642523	1.49657e+06	220814	329554	191064	415343	1.3051e+06	143525	697137	527049	817644	304812	222633	698333	434492	377106	1.18345e+06
miRNA_hsa_miR_92b_3p	1:155165028-155165049:+	TATTGCACTCGTCCCGGCCTCC	39771	61785.7	34271.3	52042	34145	19866.3	57984.7	163967	7102.7	63388.3	115805	35321.3	2169.3	66037	59842.3	171511	56783.3	61191.7	54991.3	161309	40690.7	1976.3	61850.7	55412	5511.7	19783.3
miRNA_hsa_miR_92b_5p	1:155164987-155165008:+	AGGGACGGGACGCGGTGCAGTG	116	130	62	54	99	67	78	118	14	67	267	66	11	200	96	204	99	162	112	508	44	17	136	146	20	42
miRNA_hsa_miR_93_3p	7:99691400-99691421:-	ACTGCTGAGCTAGCACTTCCCG	181	425	190	1813	567	257	934	422	3030	1728	1482	436	291	122	953	1197	231	1097	533	827	1178	1598	279	522	115	3097
miRNA_hsa_miR_93_5p	7:99691438-99691460:-	CAAAGTGCTGTTCGTGCAGGTAG	3904	8206	4919	57214	9387	8556	40564	22959	52095	48328	73850	9628	8549	2087	26288	23142	4563	11127	13423	17916	69199	18846	16860	9873	3970	68678
miRNA_hsa_miR_934	X:135633051-135633072:+	TGTCTACTACTGGAGACACTGG	331	0	0	0	0	94	0	1	560	0	9	132	476	0	310	172	0	0	1	2	0	1767	1	2	121	0
miRNA_hsa_miR_935	19:54485616-54485638:+	CCAGTTACCGCTTCCGCTACCGC	3	3	128	23	48	8	0	0	0	4	3	126	2	2	0	42	97	35	6	27	0	0	17	105	0	0
miRNA_hsa_miR_937_3p	8:144895141-144895162:-	ATCCGCGCTCTGACTCTCTGCC	72	68	9	69	102	44	146	481	556	280	170	286	255	24	85	1624	140	517	592	202	269	17	49	105	55	177
miRNA_hsa_miR_937_5p	8:144895180-144895199:-	GTGAGTCAGGGTGGGGCTGG	6	3	0	0	1	2	1	7	7	13	10	3	9	1	1	20	2	12	13	12	4	0	1	6	1	8
miRNA_hsa_miR_939_5p	8:145619408-145619431:-	TGGGGAGCTGAGGCTCTGGGGGTG	6	12	6	11	3	0	2	28	21	28	34	18	18	3	14	56	5	15	10	44	18	4	9	9	2	18
miRNA_hsa_miR_940	16:2321807-2321827:+	AAGGCAGGGCCCCCGCTCCCC	13	3	10	132	22	8	34	48	46	36	76	29	23	10	77	49	27	39	48	17	134	32	66	34	24	33
miRNA_hsa_miR_941	20:62550848-62550870:+,20:62550904-62550926:+,20:62550960-62550982:+,20:62551155-62551177:+,20:62551267-62551289:+	CACCCGGCTGTGTGCACATGTGC	5451	4830	8229	3901	5685	822	2683	7448	5038	2354	9813	6210	2434	6606	4114	3100	3561	5013	12049	5211	15673	2265	2855	4902	2150	7366
miRNA_hsa_miR_942_5p	1:117637277-117637298:+	TCTTCTCTGTTTTGGCCATGTG	505	157	353	123	493	192	31	439	549	687	742	239	188	466	278	168	290	327	103	233	564	207	345	660	267	751
miRNA_hsa_miR_943	4:1988130-1988150:-	CTGACTGTTGCCGTCCTCCAG	16	3	10	19	39	3	39	47	44	6	14	6	5	0	11	14	18	6	27	15	38	5	18	8	133	37
miRNA_hsa_miR_944	3:189547764-189547785:+	AAATTATTGTACATCGGATGAG	2	0	0	13	0	1	0	4	2	159	1	871	50	0	7	2	5	9	0	0	262	0	77	123	15	0
miRNA_hsa_miR_95_3p	4:8007039-8007060:-	TTCAACGGGTATTTATTGAGCA	6	0	0	129	0	1	1486	99	448	5	1904	13	27	0	85	35	0	10	3	205	146	64	187	710	28	818
miRNA_hsa_miR_95_5p	4:8007074-8007094:-	TCAATAAATGTCTGTTGAATT	0	0	0	9	0	0	107	8	39	1	88	0	0	0	6	2	0	0	0	11	3	12	19	85	2	17
miRNA_hsa_miR_96_3p	7:129414537-129414558:-	AATCATGTGCAGTGCCAATATG	2	0	0	11	1	0	8	0	23	13	12	1	2	0	6	2	0	13	1	4	7	7	7	3	6	6
miRNA_hsa_miR_96_5p	7:129414579-129414601:-	TTTGGCACTAGCACATTTTTGCT	726	618	276	3302	388	1390	1709	1239	8808	4856	6579	615	698	150	4531	722	447	2698	420	638	3852	2013	6253	693	1325	2408
miRNA_hsa_miR_98_3p	X:53583202-53583223:-	CTATACAACTTACTACTTTCCC	206	113	79	266	413	256	298	351	402	273	238	121	159	55	116	143	119	578	191	242	152	243	214	222	37	276
miRNA_hsa_miR_98_5p	X:53583260-53583281:-	TGAGGTAGTAAGTTGTATTGTT	8635.7	4702.7	2936	11807.5	13720.1	7435.2	28244.2	21716	29482.4	11605.5	24942.7	5461.7	7507.9	1860.9	7679.6	5377.6	5231.8	11281.7	13927.8	10200.7	34002.8	21666.5	27961.7	8284.4	1059.1	25673.9
miRNA_hsa_miR_99a_3p	21:17911458-17911479:+	CAAGCTCGCTTCTATGGGTCTG	0	95	0	54	86	0	68	0	998	0	54	14	8	103	16	127	0	30	102	0	63	43	1	50	4	174
miRNA_hsa_miR_99a_5p	21:17911421-17911442:+	AACCCGTAGATCCGATCTTGTG	6	3244	22	1864.5	2440.5	29	1265	6	16492	10	1212	671.5	145	1932	296	4526	12.5	578	2811.5	15.5	2099.5	1269	5	776.5	685	5791.5
miRNA_hsa_miR_99b_3p	19:52195909-52195930:+	CAAGCTCGTGTCTGTGGGTCCG	461	471	202	484	1076	343	1	1413	454	889	1046	881	494	245	1096	843	593	431	846	601	1914	968	640	557	1035	138
miRNA_hsa_miR_99b_5p	19:52195871-52195892:+	CACCCGTAGAACCGACCTTGCG	18453	10325	5864	20257	26984	11571	28	29845	13931	25971	46724	26852	20910	10449	42618	71995	36049	21000	44299	32426	81575	12076	42972	18845	26372	4494
misc_RNA_RN7SK_ENSG00000202198.1	6:52860418-52860748:+		9652.5	830.3	621.1	873.7	688.6	168	891.6	40.6	570.1	67.7	1885.6	93.2	6113	140.2	1302	681.8	173.2	134	521.7	507.8	356.9	394	218.8	650.3	71.2	319.9
misc_RNA_RN7SKP102_ENSG00000223118.1	2:124626833-124627147:-		34.1	4.8	3.3	7.6	5	0.9	23.6	1.3	3.7	1.1	27.1	0.7	21.6	0.4	8	5.1	1.5	2.7	9.8	8.3	10.9	2.1	2.3	4.9	1.2	3.5
misc_RNA_RN7SKP108_ENSG00000223299.1	14:97104524-97104851:-		67.7	5.9	6.6	12.6	7.9	0.3	19.5	0.3	4.7	0.9	59.8	0.7	60.3	1.5	15.8	19.6	2.2	2.5	16	15.2	10.8	2	3.7	10.3	0.6	7.8
misc_RNA_RN7SKP113_ENSG00000200761.1	4:4922497-4922791:-		16	3.8	2	3.8	4.9	0.6	57.6	0.6	6.7	4	17.7	3	56.2	1.1	4.1	7.1	2.5	1.9	4.6	7.7	5.4	3.8	1.5	6.2	1.8	3.7
misc_RNA_RN7SKP118_ENSG00000201201.1	16:67355561-67355890:-		325.1	21	29.7	19.8	29.4	3.2	35.5	2.2	15.3	2.3	103.1	1	142.3	3.8	57.3	36.8	8.9	7.3	34.3	30.5	31.6	14.7	7.9	31.3	1	16.8
misc_RNA_RN7SKP119_ENSG00000222685.1	2:47586644-47586916:-		340.8	27.9	18.8	123.6	34.4	7.3	58.2	3.9	38.4	3.5	196.5	2	227.4	3.3	62.7	24.5	4.9	7.6	25.2	25.1	23.7	46.4	11	30.4	6.2	18.8
misc_RNA_RN7SKP120_ENSG00000222693.1	9:25088809-25089149:-		280.8	23.3	15.6	110.5	27.9	7.8	53.5	3.5	33.8	3.3	176.4	2.2	183.9	2.5	50.2	20.1	4	7	20.2	22.3	19.5	41.6	8.4	26.6	5.2	15.7
misc_RNA_RN7SKP124_ENSG00000201600.1	3:139302947-139303287:-		36.3	3.5	3	7.6	4.8	0.6	10.5	0.3	3.2	0.9	29.2	0.4	31.3	0.4	9	6.6	0.9	0.6	6.8	6.1	5.8	1.6	2.3	5	1	5.5
misc_RNA_RN7SKP131_ENSG00000199876.1_misc_RNA_RN7SKP221_ENSG00000222352.1_misc_RNA_RN7SKP63_ENSG00000200057.1	22:20455669-20455969:-;22:21899633-21899933:-;22:21743480-21743780:+		83.6	11.6	9	5.9	11.8	1.7	30.5	1	6.1	1	20.2	1.6	50.8	7.5	17.8	42.7	4.6	3.4	18.8	28.6	8.1	2	1.8	7.8	1	6.2
misc_RNA_RN7SKP133_ENSG00000201715.1	5:17345725-17346064:+		122.1	9	8.6	7.7	10.5	2.5	13.2	0.9	4.2	1	14.9	1.1	30.8	5.2	12.5	34.9	2.4	1.9	10.9	16.9	3.2	1.1	1.7	4.3	1.1	3
misc_RNA_RN7SKP134_ENSG00000200830.1	12:14706636-14706904:-		42.9	5.2	3.7	4.1	7.5	1.4	19.9	1.5	3.8	0.9	27.7	0.4	36	1.2	8.1	7.8	1.3	2.6	10	11.5	8.5	3	2	4.8	1.6	4.9
misc_RNA_RN7SKP139_ENSG00000222343.1	15:47564794-47565086:+		38	7.7	3.6	7.6	9.6	1	68.7	1.7	4.5	4.7	29.4	1.2	70.6	2	9.5	15	4.4	2.5	10.7	12.3	7.6	5.7	3.7	8.3	1.8	6.9
misc_RNA_RN7SKP160_ENSG00000200674.1	1:173760686-173761025:+		173.8	25.5	18.6	45.8	19.3	34.7	61.8	3.6	13	6.6	65.6	3.7	128.4	6	30.7	35.2	7.2	11.3	25.1	44.1	23.4	13.3	7	17.4	53.8	24.5
misc_RNA_RN7SKP163_ENSG00000200091.1	6:76364686-76365015:-		141.9	14.6	11	40.8	14.2	4	38	2.8	11.7	2.6	65.9	2	69.6	2.5	29.9	15.8	4.4	5	17.4	15.5	16.1	8.3	3.2	9.7	5.1	9.8
misc_RNA_RN7SKP166_ENSG00000222744.1	12:66686463-66686767:+		110.2	13.1	11.1	14.1	11	2.2	18.2	2	3.6	1.3	28.2	0.5	51.2	6.7	14	22.3	3	0.9	11.2	12.3	6.9	0.6	2.8	7.1	1	4.8
misc_RNA_RN7SKP170_ENSG00000199420.1	4:15095391-15095718:-		31.2	9.9	4.1	3.5	5	0.4	10.2	0.3	0.9	0.5	14.6	0.3	44.1	7.9	6	6.6	1.2	0.1	7.8	4.1	3.8	0.6	0.8	1.8	0.2	5.9
misc_RNA_RN7SKP173_ENSG00000199691.1	20:37390171-37390485:+		141.3	16.9	12.1	11.3	17	4.6	82.8	2.5	7.6	5.3	37.3	3.4	111.6	7.9	21.6	39.9	6.8	4.9	21.2	24.7	8.6	5.7	4.5	10.1	3.1	8.8
misc_RNA_RN7SKP178_ENSG00000201875.1	2:206765354-206765682:+		109.3	21.7	12	10.4	16	2.9	83	1.8	5.4	4.7	40.7	2.2	160.3	5.4	17.7	15.4	5.9	3.6	16.1	15.7	11.5	6.5	4.6	11.1	1.7	11.1
misc_RNA_RN7SKP180_ENSG00000200783.1	17:70659962-70660291:-		196.4	22.5	17.4	21	24.6	5.1	111.9	2.4	10	5.9	65.6	2.8	165.6	9.4	31.5	55.7	7.9	5.8	69.9	33.9	14	8.9	6.4	14	4.6	14
misc_RNA_RN7SKP185_ENSG00000199683.1	20:36603558-36603883:-		183	23.1	15.2	21.5	18.5	4.1	47.4	2.2	7.6	3.1	59.4	0.8	166.4	7	23.5	20.2	6.4	2.9	15	15.6	11.2	5.5	5.4	15.4	1.4	8.7
misc_RNA_RN7SKP187_ENSG00000202406.1	7:111928678-111929007:+		109.8	26.9	19.8	28.3	14.4	4.7	79.7	2	8.1	5.6	45.4	2.5	110.2	6.4	29.7	18.7	4.9	5.4	24.7	12	17.4	8.4	4.1	10.3	8.6	10.9
misc_RNA_RN7SKP193_ENSG00000201358.1	14:50535286-50535591:+		504.9	54.1	50.7	39.9	42.9	8.6	154.1	1.8	18.6	8.5	137.1	4.3	333.9	12.3	88.1	50.9	10	10.2	51.2	27.2	43.8	20.4	16.9	34.9	6	41
misc_RNA_RN7SKP198_ENSG00000238324.1	7:102497897-102498202:+		42	9	5.4	4.6	8.5	0.9	65.4	0.8	4.1	4.2	23.8	1.9	72	2.5	9.2	10.8	3.6	2.8	10.2	8.9	7.2	4.8	3.3	5.8	1.7	5.8
misc_RNA_RN7SKP203_ENSG00000200488.1	2:76672205-76672536:-		916.4	133.8	108.4	107.7	118.3	34.2	293.8	10.9	77.2	18	310	15.3	763	35.8	172.5	129.8	31.9	31.8	114.4	107.9	75.4	74.4	27.8	91.9	21.5	100.8
misc_RNA_RN7SKP204_ENSG00000202351.1	6:13547936-13548245:+		46.5	10.2	5.7	6.5	11.5	1	76.8	2.4	6.4	4.8	41.9	2.1	83	2.7	11.8	14.5	4.2	4.4	14.3	18.1	13.6	6.1	3.2	9.6	3	9.3
misc_RNA_RN7SKP207_ENSG00000223136.1	5:29948935-29949237:+		44.2	9.9	5.4	6	9.1	1.9	64.8	1	4	4.3	24.7	2	72.5	2.8	11.1	10.4	3.6	3.1	11	8.9	6.8	5.4	3.5	5.6	1.7	6.3
misc_RNA_RN7SKP208_ENSG00000202344.1	2:56178789-56179149:-		43.1	9.4	5.8	4.9	8.9	1	65.9	1	4.4	4.3	24.7	2.1	72	2.7	9.7	11.9	5	2.9	10.9	9.8	7.1	4.8	3.4	6.1	1.8	5.9
misc_RNA_RN7SKP211_ENSG00000200198.1	6:106352248-106352562:+		70.5	12.6	6.7	29.2	12.8	4.4	28	2.3	14.2	2.8	62.8	1.1	70.8	1.1	21.4	9	3.3	5.3	13.7	13.7	11.9	29.7	4.3	12.1	4.8	9
misc_RNA_RN7SKP214_ENSG00000201078.1	22:37451073-37451387:-		106.8	8.1	7.2	6.5	8.2	1.6	12.1	0.7	3.2	1.1	10.8	0.5	26.6	4.6	9.6	32.3	2.5	1.4	8.7	13.9	2.7	0.7	1.2	3.6	1	2.6
misc_RNA_RN7SKP217_ENSG00000201510.1	15:77028982-77029321:+		146.3	14.4	9.7	43.1	15.1	5.4	37.5	3.1	17.3	2.6	99	1.2	126	1.7	31.9	11.1	2.8	5.6	16.2	16.7	14.9	31.8	5.8	19	5	11.2
misc_RNA_RN7SKP227_ENSG00000201315.1	3:36726531-36726860:+		45.3	8.9	7.6	6	7.1	1.3	18.4	1.3	4.9	1.1	25.2	1	52.7	2.6	7.7	10.9	3.9	0.7	10.3	14.6	7.8	3.7	1.4	5.6	0.1	14.6
misc_RNA_RN7SKP228_ENSG00000222974.1	7:12916309-12916571:+		80.6	14.5	8.7	12.3	14.3	2	95.2	1.8	6.7	5	42.7	2.2	118	4.5	18.9	24.5	6.2	4.4	20	17.3	9.3	6.6	5.3	8.7	3.9	9.2
misc_RNA_RN7SKP229_ENSG00000222397.1	1:181808608-181808909:-		86.6	6	6.6	5.9	7	1.5	10.1	0.7	2.3	0.6	8.5	0.4	19.4	4	7.8	27.5	2	1.1	7.7	12.6	2.2	0.3	1	3.1	0.6	2.2
misc_RNA_RN7SKP230_ENSG00000202512.1	5:109035201-109035535:-		1224.8	136.2	103.4	145.5	116.1	24.2	290.7	8	60	12.5	361.5	10.1	879.8	23.3	223	98.5	27.4	22.8	108.4	71.4	84	106.8	31.6	87	16.7	77.4
misc_RNA_RN7SKP237_ENSG00000201533.1	4:140606281-140606581:-		67.6	12.2	8.4	9.5	12.3	1.5	87.2	1.4	4.9	4.4	37.9	2.2	113.7	3.8	16.4	17.1	5.1	4.5	17.4	14.6	8.7	5.8	5.1	8.3	3.5	9.3
misc_RNA_RN7SKP25_ENSG00000199319.1	3:142392439-142392746:+		183.2	22	15.5	17.5	24.7	5.1	45.4	1.4	7.8	1.6	47.8	3	60	3.1	28.7	17.8	5.4	4.3	26.1	13	20.6	4.8	2.9	7.6	3	15.6
misc_RNA_RN7SKP255_ENSG00000200312.1	14:90178855-90179167:+		947.5	114.5	104.3	179	120.9	35.3	177.5	11.5	89.4	12.2	364.4	15.9	536.1	25.7	157.1	88.3	29.8	29.1	91	97.2	64.5	103.4	21.2	80.6	17.6	83.1
misc_RNA_RN7SKP269_ENSG00000202415.1	1:10007376-10007694:+		65.2	9.8	6.2	8.7	8.2	1	15.7	1.9	2.6	1.4	22.2	0.7	44.1	2.8	10.1	9.2	2.4	1.1	7.6	6.5	6.1	1.4	2.7	6.2	0.7	4.3
misc_RNA_RN7SKP274_ENSG00000223255.1	17:34216562-34216808:+		447.6	41.7	34.6	32.8	37	9.5	58.7	2.9	12.6	3.3	67.2	1.5	202.3	14.3	40.2	58.7	9	4	27	36.9	13.4	3.8	5.5	15.6	2.8	14
misc_RNA_RN7SKP286_ENSG00000222826.1	2:139621167-139621465:-		8.4	3.3	1.2	1.3	3.7	0.5	55.8	0.7	2.2	3.9	12.1	0.9	51.2	1.2	3.3	4.4	2.1	1.4	3.4	5.4	3.1	4.4	1.4	4.2	1.4	3.1
misc_RNA_RN7SKP294_ENSG00000199640.1	8:50242769-50243106:+		25.4	3.2	1.6	18	5.7	1.7	12.8	1.5	5.9	1.1	25	0.5	28.3	1.2	7	4.7	0.7	1.9	3.7	5.1	4.8	2.3	1.2	4	2	2.4
misc_RNA_RN7SKP36_ENSG00000200867.1	4:7113815-7114126:-		84.2	12.6	8.8	14.9	13.3	3	28.4	2.1	5.6	2.1	45.1	1.2	56.4	3.5	13.2	16.1	4.4	2.4	15.6	12	9.4	2.9	3.9	10.1	1.5	7.6
misc_RNA_RN7SKP37_ENSG00000201364.1	10:22222072-22222367:+		47.6	6.4	5.4	6.5	7.1	1	18.6	2	4	1.4	22.9	0.5	25.4	1.3	8.7	11.1	2.1	2.6	10.6	12.5	10.5	1.5	1.8	4.7	1.9	4.3
misc_RNA_RN7SKP47_ENSG00000202217.1	9:77414811-77415138:+		313.6	25.7	17	120.7	31.8	6.8	55.3	4	37.2	2.9	193.1	1.9	213.2	2.6	58.9	17.6	4	7.2	22.3	21.7	23.1	45.9	10.1	28.6	5.8	18
misc_RNA_RN7SKP48_ENSG00000201901.1	4:86021649-86021976:+		47.8	11.5	10.1	6.9	7.7	3.7	35.7	4.9	10.3	5.2	62.8	1.4	39.2	6.1	11.4	23	4.3	2.7	14.7	47.5	9.1	6.7	0.6	10.5	4.1	15.7
misc_RNA_RN7SKP55_ENSG00000201758.1	1:245107212-245107518:+		11.3	5.8	2.3	1.8	2.5	2.3	16.7	0.9	6.9	1.4	33.6	1.5	11.1	2.3	4.9	9.3	1.2	0.9	5.1	14.3	4.4	1.2	0.6	3.6	1.2	7.9
misc_RNA_RN7SKP6_ENSG00000201665.1	13:57459418-57459736:-		128.8	13.3	8.4	39.1	13.1	5.1	34.3	2.9	15.9	3	89.7	1.4	108.9	1.6	25.5	10.9	2.5	5.1	13.5	16.4	12.4	30.6	4.7	17.3	4.3	9.7
misc_RNA_RN7SKP69_ENSG00000202260.1	20:17556851-17557155:-		56.3	11	8	6.5	11.3	1.6	70.5	2.2	5.8	4.6	29.2	2.2	79	6.3	12.2	22.7	4.5	3.6	12.8	16.8	8.2	4.9	3.5	7.9	1.9	7.3
misc_RNA_RN7SKP71_ENSG00000201428.1	12:112704881-112705198:+		733.1	111.4	81.4	89.7	98.4	29.2	203.2	10.8	68.8	17.9	278.9	16.3	547.2	30	115.2	115	28.9	24.2	92	108.6	56.8	62.9	15.5	75.1	15	78.1
misc_RNA_RN7SKP72_ENSG00000199197.1	18:1323795-1324086:-		46.5	5.5	3.2	25.5	6.7	2.4	19.9	2	8.9	1.9	46.9	0.9	48.3	1.6	11.9	7.1	1	2.5	8.3	8.3	7.1	5.5	1.5	7.3	3.1	4.7
misc_RNA_RN7SKP76_ENSG00000201289.1	16:61777058-61777380:-		30.2	2.9	0.9	3.2	2.6	0.8	11.9	0.5	8.4	1.1	20.8	1.4	32.3	1	5.8	12.6	0.5	1	6.4	11.5	6.7	3.9	1.9	15.7	0	3.2
misc_RNA_RN7SKP79_ENSG00000200243.1	5:6848240-6848575:-		419.9	45.3	32.1	33.2	53.9	11.9	70.4	2.2	17.4	4.3	83.9	4.6	140.9	8.3	58.8	51	13.2	9.2	49.3	37.6	28.9	18.8	6.5	16.6	5.9	26.2
misc_RNA_RN7SKP80_ENSG00000202058.1	22:42961054-42961336:-		1525.2	139.5	122	227.2	131.4	28.6	216.5	10.2	75.3	12.3	456.8	12	793.4	28.4	211.4	129.6	31	19.1	107.1	93.7	83.2	83.5	31.8	82.5	13.6	63.5
misc_RNA_RN7SKP9_ENSG00000201793.1	13:99857962-99858260:+		412.7	45	35.4	38.9	44.2	13.5	127.5	4.2	29.7	12.3	105.2	7.1	234.6	13.5	60.5	79.7	14.6	9.5	51	49.2	20.7	15.5	11.7	25.8	40.7	25.3
misc_RNA_RN7SKP90_ENSG00000199883.1	11:16863800-16864134:+		243.1	30.2	18.6	68.6	30.4	6.8	65.8	4.6	21.6	4.9	129.3	2.9	165.9	6.2	51.7	33.1	6	8.8	28.8	29.5	23.7	18.1	7.6	19.5	7.3	17.8
misc_RNA_RN7SKP94_ENSG00000222976.1	17:55866810-55867093:+		28.3	7.6	3.8	5.1	8	0.6	63.1	1	4.4	4.3	27.9	2.1	64.3	2.6	6.5	9.3	3.5	2.8	9.3	8.6	5.8	4.7	2.2	6.4	1.8	4.8
misc_RNA_RN7SKP98_ENSG00000252879.1	1:212272863-212273018:-		75.6	11	8.1	10.7	7.7	1.5	14.5	1.8	2.6	1.3	22.9	0.4	44.3	3.9	10.5	12.4	2.6	0.9	8.2	7.8	4.8	0.5	2.6	6	0.6	4.8
misc_RNA_RN7SL128P_ENSG00000240869.2	6:20421812-20422118:-		13.4	70.2	66.1	25.4	31.9	30.6	48.9	41.1	19.6	77.5	135	35.2	48.6	71.8	44.9	23.6	46.4	55.9	21	21.2	103.9	39.5	97	124.9	35.6	35.8
misc_RNA_RN7SL143P_ENSG00000244003.2	16:58804428-58804722:+		1.9	9.9	12.3	4.9	15.1	4.8	4.9	9.9	8.2	8.1	6.6	11.8	3.7	8.2	5.6	6.7	10.1	21.8	4.1	6.6	16.6	22.4	27	30	14	11.6
misc_RNA_RN7SL151P_ENSG00000244230.2	9:21699313-21699569:+		14.4	27	21.1	6.6	20.3	34.5	11.3	11.6	10.4	15.1	29.8	12.9	27.7	65.1	13	21.1	23.7	41.5	14.3	14	9.3	10.7	12.8	46.7	11.8	10.2
misc_RNA_RN7SL2_ENSG00000265150.1	14:50329271-50329567:-		329.9	660.5	705	227.9	295.9	518.3	183.5	279.2	254.5	740	414.6	330.8	745.3	1586.8	537.6	346.3	680.7	530.6	247	194.1	480.4	294.4	494.5	728.9	621.7	278.2
misc_RNA_RN7SL230P_ENSG00000264916.1	1:179869397-179869697:+		1.3	21.1	7.2	2.6	4	3.2	0.6	6.7	1.7	33.9	5.2	2.5	5.4	23.7	16.4	4.7	10.3	6.4	3.1	0.6	25.6	3.2	6.3	21.3	6.2	22.6
misc_RNA_RN7SL242P_ENSG00000244389.2	1:70645829-70646123:-		3.1	19	18.4	8.2	17.9	6.7	7.1	16.9	8.9	30.7	7.6	12.9	5.4	17.3	14.4	11.9	16.2	25.5	8.4	6.7	64.9	24.8	33	43.7	19.1	16
misc_RNA_RN7SL296P_ENSG00000263587.1	3:33144500-33144796:+		8.6	46.2	39	18.8	25.5	19.7	19.1	24.1	13.1	48	23.7	16.7	18.3	35.5	27.7	15.6	24.3	55.5	16.2	8.2	83.1	54.9	44.1	74.3	25.7	23.5
misc_RNA_RN7SL3_ENSG00000266037.1	14:50320336-50320632:-		101.9	325.1	283.4	123.9	94.7	295.2	87.6	186.6	60.2	490.6	190.9	131.6	189.7	563.9	306.4	149.1	205.1	274	100.4	98.2	237.3	201.1	217.2	483.2	251.6	165.3
misc_RNA_RN7SL300P_ENSG00000265813.1	3:152917491-152917806:-		3.8	21.4	21.1	9.7	18.3	8.4	9.6	18.3	9.2	32.1	9.5	13.7	6.1	17.3	15.1	11.1	16.6	27.3	8.7	7.1	69.9	26.4	34.3	45.9	20.1	16.8
misc_RNA_RN7SL308P_ENSG00000243951.1	8:81688901-81689197:-		2.1	16.8	10.5	5.2	5.2	4.7	7.6	8	3.4	16.7	11.3	4.9	7.4	9.9	7.5	5	7.2	22	7	2.2	41	7	10.9	18.8	5.4	5.8
misc_RNA_RN7SL396P_ENSG00000244642.2	8:120874902-120875181:+		27.9	82	55.5	16.2	34.7	46	20.6	22	16.1	45.8	49.2	24.1	46.2	93.3	43	25.9	43.1	68.7	24.1	15.6	73	31.5	31.9	100.9	24.8	41.6
misc_RNA_RN7SL408P_ENSG00000266875.1	6:134454711-134455004:+		0.8	12.5	11.9	4.7	13.4	4.1	10.9	10.9	7.5	19.6	18.8	14	8.6	17.5	7.7	10.6	13.5	26.7	5.9	7	15.6	17.8	19.1	69.2	6.2	11.4
misc_RNA_RN7SL40P_ENSG00000242696.2	2:203221844-203222140:-		0	5.6	3.5	1.9	1.4	1.2	7.3	3.2	1.5	8.9	13.5	3	5.6	10.7	3.8	4.6	3.9	5.9	3.2	1.6	4.9	0.7	8.3	39.8	1.4	3.5
misc_RNA_RN7SL43P_ENSG00000264761.1	7:66445107-66445395:+		4.3	23.2	22.4	10.2	19.1	8.8	11.3	17.7	10.3	33.6	11	14.3	6.9	19.5	15.5	11.2	17.9	29.6	9.5	7.2	71.2	30.4	36.5	52.6	20.6	17.8
misc_RNA_RN7SL499P_ENSG00000239202.2	2:232510711-232510984:-		19.2	17.7	46	2.2	16.4	17.4	2.4	1.8	1.4	2.5	5.6	27.1	16.7	41	1.3	4.3	47.2	2	2	5.8	0.8	2.5	12	5.2	4.8	3.9
misc_RNA_RN7SL49P_ENSG00000265802.1	13:45576285-45576580:+		8.5	37.9	21	8	21.2	16	14.8	19.1	16.7	51.4	18.1	21.8	15.8	33	32.3	9.7	20.5	42.3	13.9	7	68	46	32.9	86.7	29.7	13.3
misc_RNA_RN7SL4P_ENSG00000263740.1	3:15780022-15780315:+		29	164.4	132.6	41.2	59	70.5	78.6	131.3	35.8	407.5	190.1	58.1	117.6	258.1	169.4	88.5	142	172.9	62.8	67.4	141.6	57.8	144.4	307.4	62	97.6
misc_RNA_RN7SL515P_ENSG00000241406.2	13:42381813-42382108:+		1.8	7.7	12.3	4	3.8	11	1.5	4	3.5	2.5	7.6	1	2.7	10.2	0.8	12	4.3	11.4	6.5	2	3.8	5	12.3	10.3	6.6	6
misc_RNA_RN7SL546P_ENSG00000239224.2	14:103049227-103049514:-		6.5	33.1	35.1	17.9	21.4	12.8	15	20.8	10.7	39.7	14.5	15.2	9.9	27.1	21.2	14	22.6	36.7	11.6	7.6	76.8	32.9	40.9	54.3	22.7	24.9
misc_RNA_RN7SL564P_ENSG00000240606.2	6:123066419-123066693:+		1.6	5.8	3.1	1.7	3.3	2.6	0.5	7.2	0.7	24.7	3.8	3.8	4.9	10.5	6.3	3	6.4	4.3	1.7	1.1	9.7	1.4	6.8	24.1	9.2	1.3
misc_RNA_RN7SL5P_ENSG00000265735.1	9:9442060-9442347:+		81.3	327.6	263.1	83	134.1	222.4	121.8	182.3	69.7	470.4	323	109.3	232.8	455.7	217.5	198.5	228	306.4	187.8	133.7	176.4	120.3	235.8	537.1	99.7	153.9
misc_RNA_RN7SL664P_ENSG00000265078.1	3:48136293-48136595:-		1.5	3.6	4.3	1.3	2.1	4.7	0.1	2.6	0.7	20.1	2	2.7	2.7	32.5	7.3	2.9	6.6	2.6	2.3	0.2	9.1	0.1	5	7.5	5.4	1.7
misc_RNA_RN7SL665P_ENSG00000264169.1	9:133275653-133275950:+		0.7	21.6	5.9	2.4	3.5	3.5	0.5	3.7	1.4	14.6	4.3	1.1	4.5	18.7	14.7	2.9	7.7	5.8	1.9	0.7	17.1	4.4	3.9	12	2.8	22.8
misc_RNA_RN7SL674P_ENSG00000239899.2	2:11724899-11725176:+		80.7	156.8	176.3	100	76.6	230.6	51.8	61.2	43.8	112.6	122.2	85.9	97.9	225.3	144.1	69.4	99.8	142.1	59.2	33.8	187.1	163.8	126	193.9	196.2	82.3
misc_RNA_RN7SL676P_ENSG00000265119.1	12:14464277-14464549:+		44	6	23	7	15	16	6	18	20	14	58	4	27	27	22	10	13	0	12	7	40	23	19	14	90	56
misc_RNA_RN7SL732P_ENSG00000264618.1	X:39645780-39646077:-		2.2	6	6.9	2.7	5.3	4.6	0.7	5.9	0.4	29	4.3	3.7	8.7	14.7	4.9	4.1	6.7	3.5	2.2	1.7	12.6	2.9	7.1	29.6	6.7	4.9
misc_RNA_RN7SL737P_ENSG00000243015.2	12:93903263-93903544:+		0	0.1	1	0	0.1	2	0	87.4	0	7.2	2.1	0.1	0.3	1.8	2.1	2	0.2	9.1	0	0	0.2	0	1.4	27.6	0	0
misc_RNA_RN7SL752P_ENSG00000239437.2	3:129310192-129310488:+		1.9	36.7	13.8	4.1	5.8	7.1	1.8	6.9	2.6	23.2	6.9	5.8	13.5	30.1	21.1	7.8	18.5	12.5	2.9	2.3	19.6	8.6	9.2	37.6	6.1	26.5
misc_RNA_RN7SL767P_ENSG00000241529.2	3:113351551-113351827:+		11.5	56.8	47.1	20	30.5	25.6	22.3	26.5	14.1	56.1	32.5	19.6	23.9	50.4	34.4	19.3	28.8	59.4	20.3	8.7	89.4	54.1	47.5	80	31.1	27.1
misc_RNA_RN7SL795P_ENSG00000239748.2	18:68179963-68180241:+		2.4	22.3	11.8	7	10.3	10.6	8.9	23.8	6	63.8	6.2	13	6.2	21.5	36.9	8.1	24.2	28.8	16.8	6.5	76.7	22.3	16.5	72.2	17.5	19.3
misc_RNA_RN7SL838P_ENSG00000243562.2	11:440406-440693:-		1	13.8	7.3	1.1	3.4	3.8	5.8	5.3	2.2	9.7	5.2	4.5	9.3	12.5	3.5	5.5	6.8	7.5	2.6	10.2	9.3	3.3	10.4	18.6	4.3	12.4
misc_RNA_RN7SL8P_ENSG00000243352.2	7:104552364-104552644:+		8	48.8	22.5	4.1	8.9	18.3	12	15	6.1	16	16.7	8	32.9	56.3	14	13.3	23.6	21.5	7	13.2	12.4	13.4	35.1	90.6	10.4	21
misc_RNA_RN7SL97P_ENSG00000242216.2	18:23398200-23398496:-		2.9	15.8	20.1	6.5	16.5	5.3	5.4	11.7	8.7	9.9	8.5	11.9	4.9	12.8	6.8	9.1	12.3	23.4	5.6	8.7	25.2	23.9	28.4	30.7	14.5	13.4
snoRNA_MIR3607_ENSG00000199262.1	5:85916323-85916385:+		2727	1130	2700	472	710	423	135	318	289	131	504	699	688	577	467	209	577	106	166	108	239	656	467	458	1674	267
snoRNA_RNU3P3_ENSG00000252529.1	14:85738276-85738405:+		863.2	842.4	602.7	235	2565.3	573.7	5737.5	1215.3	353.9	305.6	761.5	1544.2	4871.6	542.8	1188.3	1381.9	2491.5	203.7	2054.5	306.2	2919.2	2217.4	5017.8	115.1	1986.1	1739.7
snoRNA_SCARNA1_ENSG00000252947.1	1:28160912-28161077:+		53	93	138	145	108	14	111	8	33	10	33	59	218	24	43	30	50	16	17	22	17	10	16	9	41	15
snoRNA_SCARNA11_ENSG00000251898.1	12:6690640-6690775:-		2163	177	800	526	200	391	282	341	299	180	464	365	254	512	924.5	461	406	454	209	220	174	128	894	210	3694	198
snoRNA_SCARNA12_ENSG00000238795.1	12:7076500-7076769:-		536	121	539	99	249	201	517	126	217	250	501	224	1400	489	114	124	105	92	103	233	135	144	82	571	280	217
snoRNA_SCARNA13_ENSG00000252481.1	14:95999692-95999966:-		3614	833	3065	1519	988	864	871	2267	1152	2203	1404	456	1021	1808	2370	1251	700	2174	1210	462	1689	658	2614	819	7954	1132
snoRNA_SCARNA14_ENSG00000252712.1	15:66639545-66639680:-		44	11	20	4	12	6	13	17	6	24	18	8	15	10	12	9	15	15	11	5	11	7	15	10	12	3
snoRNA_SCARNA18_ENSG00000238835.1	5:82360023-82360156:-		7	7	14	29	19	2	8.5	7	8	4	19	5	15	14	27	14.5	6	11	5	6	6	14.5	6	5.5	41.5	4
snoRNA_SCARNA18_ENSG00000252139.1	18:47340731-47340813:+		173	107	218	64	190	44	138	32	169	87	99	47	54	154	113	56	589	23	43	26	20	62	79	76	108	20
snoRNA_SCARNA20_ENSG00000252577.1	17:58308877-58309007:-		15	5	13	3	2	2	4	5	4	7	4	2	26	5	4	13	3	11	11	3	9	7	9	4	20	4
snoRNA_SCARNA22_ENSG00000249784.1	4:1976363-1976487:+		15	1	15	9	2	1	16	3	96	2	12	1	43	5	3	13	6	1	14	14	4	1	6	4	8	5
snoRNA_SCARNA3_ENSG00000252906.1	1:175937534-175937676:-		228	74	73	278	237	88	2238	765	476	391	691	602	272	26	387	692	196	147	297	373	950	169	1698	172	631	529
snoRNA_SCARNA4_ENSG00000252808.1	1:155895749-155895877:-		467	194	205	130.5	119	96	271	182	123	61	435	514.5	292	238	305	170	392	91	155	93	209	225	287	114	445	102
snoRNA_SCARNA5_ENSG00000252010.1	2:234184373-234184648:+		14314.5	2412.5	6462	6337.5	1955	6079	1851	9412.5	3271	20149	19141	1827.5	4825	4870	4515	6575.5	5724	7858	4284	838.5	6921	10825	8559	3271.5	21588	6526
snoRNA_SCARNA6_ENSG00000251791.1	2:234197322-234197586:+		12386	4542	8424	2775	3308.5	5681	1261	15839	2846	13749	16194	2758	7254	9245	5791	6000	7111	4435	4590	1583	13219	13027	7787	4657	27844	14596
snoRNA_SCARNA6_ENSG00000252798.1	16:21598948-21599185:+		257.5	29.5	98	105.5	18.5	81	21	41.5	70	152	382	33.5	76	86	121	60.5	86	92	52	13.5	100	166	58	33.5	212	109
snoRNA_SCARNA7_ENSG00000238741.1	3:160232695-160233024:-		84	34	34	13	27	37	170	16	10	19	94	20	563	59	40	51	36	14	12	12	15	55	25	26	28	23
snoRNA_SCARNA8_ENSG00000251733.1	9:19063654-19063784:-		37	15	19	12	15	6	22	8	44	14	156	9	10	15	84	37	32	39	21	9	12	5	15	14	17	17
snoRNA_SNORA1_ENSG00000199405.1	8:56815282-56815414:-		5	3.5	4.7	3.3	2.5	5.8	6	4.5	6	1.7	4	12.6	12	11.3	2.5	6.2	7.3	3.2	4.3	3	3.2	4.8	0.8	11.6	8.2	1.8
snoRNA_SNORA1_ENSG00000206834.1	11:93465170-93465299:-		15	3.5	10.7	3.3	5.5	5.8	13	4.5	10	2.7	7	12.6	23	15.3	5.5	9.2	15.3	5.2	7.3	5	4.2	5.8	0.8	14.6	14.2	1.8
snoRNA_SNORA10_ENSG00000206811.1	16:2012335-2012467:-		10	2	9.5	8.5	4	4	11	8.5	5.5	14	18	26	19.5	18.5	7	11.5	14	11	10.5	1	16.5	4	12	9	27.5	5.5
snoRNA_SNORA11_ENSG00000221716.1	X:54840803-54840930:+		159	17	71.5	25.3	23.5	17	4	0	14.8	6.3	5	17	5.3	55	11	40.7	37.7	12.7	10	14.4	3	4.8	172.9	3	68.5	2.2
snoRNA_SNORA13_ENSG00000238363.1	5:111497182-111497314:+		77	56	143	13	82	15	36	138	21	27	113	28	206	181	32	93	143	36	78	29	43	44	130	74	244	101
snoRNA_SNORA14A_ENSG00000201643.1	7:75573100-75573234:+		26	8	10	13	4	5	6	0	8	6	5	7	13	10	12	3	0	3	1	4	6	1.5	0	4	8	5
snoRNA_SNORA14B_ENSG00000207181.1	1:235291118-235291252:-		78	21	81	28	30	28	28	14	28	28	79	14	74	37	27	35	10	79	43	41	64	18.5	37	30	317	34
snoRNA_SNORA18_ENSG00000207145.1	11:93466632-93466763:-		328	202	385.5	35	218	192	47	12	205.3	20	46	179	489.3	431.5	47	90	165	30	53.3	30	39	50.3	15	49	98.3	60
snoRNA_SNORA19_ENSG00000207468.1	10:120819523-120819650:-		9	0	2	6	10	4	11	7	6	8	1	4	8	8	8	3	3	6	5	6	11	4	15	10	26	5
snoRNA_SNORA20_ENSG00000207392.1	6:160201282-160201413:-		54	28	58	17	47.5	11	41	15.5	28	13	92.5	78	90	53.5	17	37.5	31.5	104	21.5	15	9	89	115.5	166	37	7
snoRNA_SNORA21_ENSG00000199293.1	17:37009116-37009247:-		55	87	122	32	20	23	47	98	35	64	150	22	163	182	35	137	51	136	159	43	66	17	31	78	326	98
snoRNA_SNORA21_ENSG00000252699.1	17:37007777-37007912:-		43	53	100	3	28	6	3	11	18	14	17	5	6	77	8	57	16	41	38	21	46	9	3	14	32	58
snoRNA_SNORA23_ENSG00000201998.1	11:9450320-9450501:+		24	6	8	4	11	7	9	5	11	1	15	1	15	13	2	11	8	4	5	5	2	3	1	7	25	8
snoRNA_SNORA24_ENSG00000206903.1	15:65577799-65577929:-		147	172	369	68	95.5	96.5	101.5	75.5	78.5	185	137.5	75	290	286	91.5	129.5	125	223	224	105	194.5	149	322	237.5	612	174.5
snoRNA_SNORA24_ENSG00000207130.1	3:128433414-128433548:-		39	32	75	16	29.5	32.5	39.5	14.5	27.5	15	63.5	15	107	104	20.5	37.5	31	78	49	22	28.5	29	19	63.5	35	16.5
snoRNA_SNORA25_ENSG00000207112.1	11:93463679-93463812:-		113	87	125	13	52	98	430	19	62.5	13	141	269	1090.5	319	41	35	89	124	76	51	30.5	298.5	62	773	51.5	66
snoRNA_SNORA26_ENSG00000212588.1	4:53579416-53579537:+		107	59	138	30.5	73	25	121	24	38	15	128.5	21.5	94	85	43.5	130	79	16.5	79.3	40	60.5	41	43.5	99	155.5	78
snoRNA_SNORA27_ENSG00000207051.1	13:27829538-27829663:+		75	52	42.5	18	53	5	88.5	22	27	7	74	34	152	161	42	59	65	29	21	48	27	9	50	87	107.5	16
snoRNA_SNORA28_ENSG00000272533.1	14:103804186-103804311:+		60	28	28	12	36	21	18	33	20	8	47	9	285	53	38	25	14	152	31	36	13	52	34	69	24	22
snoRNA_SNORA2A_ENSG00000206612.1	12:49050431-49050565:-		7	7	10	6	6	2	10	3	2	4	7	11	12	13	7	9	12	8	5	2	9	3	8	5	58	1
snoRNA_SNORA3_ENSG00000200983.1	11:8705774-8705903:+		468.5	121.5	484.5	148.5	221	114	367	208.5	269.5	190	429	527.5	287.5	267	124.5	339	335	242.5	262.5	464.5	104	156.5	351.5	552	322	220.5
snoRNA_SNORA30_ENSG00000206755.1	16:30721858-30721986:+		8	9.3	14	7	14.3	8	11	7	2	0	6	6	50	7	25.3	0	4.3	15	10	18	26	51	11	12	26	13
snoRNA_SNORA31_ENSG00000199477.1	13:45911615-45911744:-		2192	379	295.5	732.5	888	225	1574	1628	795	361.5	3556.5	186.5	4724.5	370	488	1023	140	843	513.5	1521.5	1719.5	627	1527	2703.5	733	396.5
snoRNA_SNORA31_ENSG00000253051.1	13:45910449-45910582:-		209.8	158.5	186.7	7	140	54	59.3	10.3	80	41.5	36	87.5	305.5	102.6	68.8	211.8	65.5	66.5	116.1	71.2	45.3	175.7	68	251	134.3	100
snoRNA_SNORA32_ENSG00000206799.1	11:93464145-93464265:-		23	8	20	43	8	29	4	13	28	30	16.5	23	30	26	32	25	33	20	21	18	38	21	26	34	30	23
snoRNA_SNORA33_ENSG00000200534.1	6:133138358-133138487:+		57	50	43	30	67	25	36	17	38	18	89	81	136	94	59	65	79	13	38	69	33	172	44	83	24	32
snoRNA_SNORA34_ENSG00000221491.2	12:49048165-49048301:-		19	11	16	9	37	8	15	0	12	3	18	22	39	58	7	23	18	7	4	4	1	5	7	3	4	5
snoRNA_SNORA36A_ENSG00000206948.1	X:153996803-153996934:+		80.5	53.5	93.5	16	52.5	23.5	30	35	21.5	36	28	8	46	75	26	22	22	76	49	76	85	48	35	61.5	231	41
snoRNA_SNORA36B_ENSG00000222370.1	1:220373888-220374018:-		24	4	12	22	6	1	68.5	4	10	2	22	6	86	23	2	0	6	23	7	9	9	9	1	14	10	5
snoRNA_SNORA36C_ENSG00000207016.1	2:69747175-69747306:-		60.5	46.5	63.5	11	29.5	11.5	11	30	14.5	25	14	5	12	46	18	18	7	60	38	55	75	24	27	31.5	197	34
snoRNA_SNORA38_ENSG00000200816.1	6:31590856-31590987:+		161	53	107	13	47	6	74	32	49	14	94	14	87	185	50	40	69	28	89	17	28	74	9	50	21	15
snoRNA_SNORA38B_ENSG00000200394.1	17:65736785-65736915:+		10	5	8	1	13	4	2	2	3	5.5	38	3	12	13	8.5	16	5.5	6	8.5	2.5	15	3	7	8	52	5
snoRNA_SNORA40_ENSG00000210825.1	11:93468277-93468402:-		14	1.5	12	4.6	2.4	3.7	4.1	0.8	5.9	1.5	5.8	3.4	5.4	19.4	3.8	8	9.6	2.7	6.6	3	1.5	2.6	2.4	4.1	7.7	1.2
snoRNA_SNORA41_ENSG00000207406.1	2:207026952-207027083:+		37	18	21	4	10	6	14	6	10	3	21	8	52	19	8	9	27	17	15	5	8	10	18	43	19	17
snoRNA_SNORA42_ENSG00000207217.1	7:6056508-6056642:+		13	3	13	0	3	0	9	0	0	4	5	8	18	10	5	4	0	7	2.3	9	3	8	1	7	1	0
snoRNA_SNORA42_ENSG00000207475.1	1:155889700-155889836:-		948	273	342	96	265	289	1708	36	94	22	513	233	2790.5	949	231	207.5	299	104	129	241	49	206	201	433	247	52
snoRNA_SNORA45_ENSG00000212607.1	11:8706986-8707116:+		161.5	29.5	128.5	65.2	33.5	35.8	38.5	184	54	32.3	130.5	82.5	115.5	127.5	43	75	117	118.5	63	412.5	14.8	21	197.7	202	78.5	39.5
snoRNA_SNORA46_ENSG00000207493.1	16:58582403-58582537:-		207	48	41	88	134	82	67	57	55	48	113	53	1121.5	186.5	192	96	78	57	35	71	89	322	88	103	149	62
snoRNA_SNORA47_ENSG00000238961.1	5:76376259-76376396:-		9	2	10	13	10	4	10	5	8	7	12	8	11	9	0	11	2	5	11	2	9	4	26	25	49	8
snoRNA_SNORA48_ENSG00000209582.1	17:7478031-7478165:+		1800	1311	2794.5	649	632	876	361.5	891	429	978.5	427.8	313.8	308.5	1127	607	1365.3	663	2436	1812.3	615.7	916.8	422	792	383	3629	1298.5
snoRNA_SNORA49_ENSG00000208892.1	12:132515769-132515904:+		14	4	5	3	5	9	10	12	4	2	4	6	4	6	5	6	5	7	13	5	2	5	3	1	23	6
snoRNA_SNORA50_ENSG00000206952.2	16:58593700-58593835:-		71	22	41	20	49	11	103	36	56	35	69	22	308	55	69	134	41	15	37	25	67	63	76	24	278	28
snoRNA_SNORA51_ENSG00000271798.1	20:2635713-2635844:+		31.5	16	33	20.5	29	7	57.5	22	24	17.5	28.5	29	137	92.5	24	24	46	9	18.5	10.5	30.5	11	18	29	84	29.5
snoRNA_SNORA52_ENSG00000199785.1	11:811681-811814:+		106	85	149	29	242	20	1175	76	60	23	192	140	551	167	32	103	99	134	179	153	36	119	24	269	62	228
snoRNA_SNORA53_ENSG00000212443.1	12:98993413-98993661:+		19	18	34	16	45	19	114	2	16	9	86	28	68	19	12	13	24	15	24	20	11	17	24	45	77	11
snoRNA_SNORA54_ENSG00000207008.1	11:2985001-2985123:-		356	91	265	181	121	114	115	146	116	142	150	17	34	127	62	165	80	258	272	83	325	32	293	89	578	211
snoRNA_SNORA55_ENSG00000201457.1	1:40033046-40033180:-		41	6	24	11	13	2	17	3	8	5	28	4	32	17	13	5	8	2	1	11	2	22	1	14	16	5
snoRNA_SNORA56_ENSG00000206693.1	X:154003273-154003401:+		22	30	38	17	88	18	36	22	42	31	10	19	62	41	29	17	8	22	45	70	248	187	19	25	20	113
snoRNA_SNORA57_ENSG00000206597.1	11:62432894-62433042:+		81	125	239	65	83	40	221	195	258	50	241	47	1280	216	97	166	262	59	260	132	73	92	62	108	477	125
snoRNA_SNORA58_ENSG00000201129.1	1:154232203-154232338:+		104	46	49	60	39	14	369	48	41	16	195	11	182	105	38	45	38	52	39	52	81	61	41	36	162	31
snoRNA_SNORA58_ENSG00000249020.1	3:131197941-131198077:-		40.5	19	47.5	31	52	14	315	89.5	33	66.5	261	42	180	81	43	17	56	59.5	40.5	26	41	31	49	117	168.5	28
snoRNA_SNORA59A_ENSG00000239149.1	1:12567300-12567451:+		89	30	54	118	76	83	27	24	35	14	13	35	44	52	45	17	8	141	19	18	67	174	34	20	60	10
snoRNA_SNORA5A_ENSG00000206838.1	7:45143948-45144081:-		19.5	8	12	6	9	3	52	6	10	1	24	2.5	57.5	8	11	11	3	12	12	8	6	6	7	10	15	15
snoRNA_SNORA5C_ENSG00000201772.1	7:45144505-45144641:-		236	59	120	35	129	37	425	40	66	22	85	33	159	195	88	210	84	80	86	36	36	41	41	103	194	48
snoRNA_SNORA6_ENSG00000206760.1	3:39449880-39450030:+		108	28	15	92	47	20	33	19	29	10	97	13	78	35	41	34	28	8	31	23	27	44	21	78	44	22
snoRNA_SNORA60_ENSG00000199266.1	20:37078013-37078146:+		112	4	33	24	14	13	10	12	7	18	52	9	39	19	14	16	14	35	2	6	20	10	60	13	107	8
snoRNA_SNORA62_ENSG00000202363.1	3:39452545-39452697:+		2262	1464	1313	1025	1077	752	5136	1844	671	1049	1962.5	609	9808	1527	871	873	1201	410	1827	763	1175	936	1021	3008	4882	921
snoRNA_SNORA63_ENSG00000199363.1	3:183171602-183171732:+		15	1	7	4	8	3	11	19	0	8	0	0	1	20	0	13	5	16	27	2	5	0	12	7	75	9
snoRNA_SNORA63_ENSG00000200320.1	3:186505089-186505220:+		408.5	250.5	422	249	312.5	194.5	213	312	231	538.5	527.5	268	577.5	436	489.3	341	349.5	194.5	413.5	125.5	570.5	119.5	1075.5	282.5	482	139
snoRNA_SNORA63_ENSG00000200418.1	3:186504112-186504234:+		10	20	2	3	22	3	9.5	1	5.5	2.5	6	1	30.5	73	8	3	0.5	0	2	0	2.5	6	6.5	1	0.5	10
snoRNA_SNORA63_ENSG00000201448.1	1:36884051-36884179:-		46.5	37.5	74.5	36	28	18.5	16	45	29.5	60.5	37.5	10	51	65.5	57.3	56	37	50.5	81.5	8.5	121	19.5	113	25.5	162.5	26
snoRNA_SNORA64_ENSG00000207405.1	16:2012974-2013107:-		247	135	271	176	186	48	172	257	161	159	160	161	698	226	157	145	146	125	125	65	177	104	175	187	391	108
snoRNA_SNORA65_ENSG00000201302.1	9:130210780-130210909:-		973	602	835	200	694	550	90	131	316	97	401	509	700	731	352	299	546	114	316	240	132	741	621	829	1049	351
snoRNA_SNORA66_ENSG00000207523.1	1:93306276-93306408:+		63	42	63	50	39	6	31	35	31	25	126	27	78	71	42	21	33	40	51	35	50	44	29	43	68	29
snoRNA_SNORA68_ENSG00000207166.1	19:17973397-17973529:+		25	348.5	26	7	7.5	5.5	12	4	1560.5	67	30	13	3277	24.5	21	28	34.5	40	31	15.5	7	20	41.5	30	10	5
snoRNA_SNORA69_ENSG00000206622.1	X:118921316-118921447:-		4492.5	4519.5	2053.5	159.5	3187	548	3063	270.5	550	197	1687.5	795.5	20526.5	3519.5	447	542.5	686	679	519	865	132.5	4543	369	2041.5	232.5	650.5
snoRNA_SNORA69_ENSG00000212206.1	17:8232901-8233037:+		7.5	18.5	7.5	4.5	12	8	214	58.5	105	23	619.5	64.5	46.5	4.5	7	17.5	14	43	20	36	9.5	32	17	43.5	25.5	29.5
snoRNA_SNORA7_ENSG00000200620.1	X:15734331-15734469:+		4	1	3	18	49	1	17	7	4	12	3.3	2	3	0	27	9	10	14	4	3	25	14	40	4	11	5
snoRNA_SNORA70_ENSG00000200237.1	19:9930630-9930770:+		35.3	53.1	48.6	12.8	47.5	26.5	6.6	0.9	16.5	3.4	7.3	9.4	24.3	69.2	7.3	35.4	17.2	4.9	12.3	14.4	9.9	5.6	3.1	5.6	11.3	6.6
snoRNA_SNORA70_ENSG00000202389.1	17:26349356-26349490:-		10.3	15.4	18.4	7.3	22.3	12.7	4.3	0.9	10.5	2.2	5.4	1.6	9	29.3	5.3	27.1	2.2	3.4	8.8	11.4	5	1.6	1.3	3.1	6.2	5.1
snoRNA_SNORA70_ENSG00000206661.1	8:4985801-4985934:-		12.8	17.2	22.6	7.3	25.3	13.5	4.3	0.9	11.7	2.4	5.4	1.9	9.8	36.7	6.3	29.1	3.7	3.9	10.5	13.1	6.2	2.6	2.6	3.1	6.9	6.3
snoRNA_SNORA70_ENSG00000207098.1	21:34214171-34214305:-		5.5	8.2	10.4	3.7	13.1	6.9	3.3	0.8	9	1.7	5	0.8	5.5	14.3	2.9	20.5	1.4	2.7	6.5	7.9	4.3	1.1	0.5	1.8	5	3.2
snoRNA_SNORA70_ENSG00000207165.1	X:153628622-153628756:+		94.6	85.1	83.6	22.2	70.5	35.5	9.6	11.6	58.5	24.7	28.3	12.4	70.6	98.2	27.3	49.8	32.2	51.9	26.3	60.4	59.5	43.6	39.1	53.8	62.9	17.6
snoRNA_SNORA70_ENSG00000252258.1	18:3025432-3025564:-		12.8	17.6	22.6	7.3	25.5	13.5	4.3	0.9	11.7	2.4	5.4	1.9	9.8	36.7	6.3	29.4	3.7	3.9	10.5	12.1	6.2	2.6	2.6	3.1	6.9	5.3
snoRNA_SNORA70B_ENSG00000206937.1	2:61644379-61644513:-		7.5	13	18	6.7	16.9	11.5	3.7	0.9	10.1	2.2	5	1	9.6	23.5	4.7	24.3	1.7	3.2	8	9.9	4.8	1.6	0.5	3.1	6.2	4.1
snoRNA_SNORA71A_ENSG00000225091.3	20:37055952-37056085:-		763	311	677	76	239	75	79	333	42	54	132	103	144	654	105	147	116	141	328	89.5	389	122	88	193	701	304
snoRNA_SNORA71C_ENSG00000201512.1	20:37058313-37058446:-		136	19	58	11	31	8	6	24	3	4	10	2	32	59	6	18	8	12	18	15.5	15	4	4	19	32	18
snoRNA_SNORA71D_ENSG00000200354.1	20:37062508-37062641:-		4678	997	3498	312	733	268	135	576	153	151	328	784	871	2322	726	560	1014	277	469	138	397	279	624	433	3159	609
snoRNA_SNORA72_ENSG00000207067.1	8:99054314-99054445:-		35.2	29	48.2	7.8	14.9	13	30.8	4.5	14.9	17.8	79.1	8.1	102.4	28	23.7	22.6	45.2	22.1	31.1	6.8	13.7	17.5	6.8	10.2	62.2	7.3
snoRNA_SNORA72_ENSG00000207084.1	3:160414717-160414848:+		4.2	8	5.2	3.8	6.9	4	18.8	0.5	7.9	9.8	27.3	2.1	42.4	11	4.7	6.6	6.7	3.1	6.1	3.8	1.2	0.5	0.8	4.2	24.7	3.3
snoRNA_SNORA73B_ENSG00000200087.1	1:28835071-28835274:+		548	675	842	72	201	82	72	31	61	36	114.5	324.5	162	232	165.5	104.5	461	78	124.5	95.7	66	102	84	304	289	121
snoRNA_SNORA74_ENSG00000252213.1	5:138611869-138612009:+		88	134	254	30	43	59	82	93	73	97	120	90	185	151	53	48	64	73	122	55	54	226	89	419	494	330
snoRNA_SNORA74A_ENSG00000200959.1	5:138614470-138614667:+		2080	4002	10192	682	1054	1617	1250	6251	1574	2886	2189	1709	2278	11701	1360	3581	2070	2085	4732	1095	751	847	2191	4418	9921	10773
snoRNA_SNORA74B_ENSG00000212402.1	5:172447731-172447931:+		873	280	784	125	160	133	33	112	116	167	155	97	104	434	106	237	326	378	173	142	127	43	127	112	1715	138
snoRNA_SNORA75_ENSG00000206885.1	2:232320511-232320647:-		52	22.5	86	59.5	85	49	54	36.5	55	55	52.5	38	27	84	30.8	96	41.3	88	40	44	39	32	63	66	146	59
snoRNA_SNORA77_ENSG00000221643.1	1:203698709-203698833:+		996	628	1001.5	1	171.5	333.5	5	686	447.5	1014.5	3141	89	630	278	746	106.5	361	1251.5	245	142	681.5	120.5	126	385.5	468.5	7.5
snoRNA_SNORA77_ENSG00000264346.1	22:20113925-20114049:+		3	4	4.5	0	7	2	0	1	12.5	1.5	14	13.5	75	7	6	8.5	12	12.5	2	2.5	15	5.5	1.5	5	7.5	3.5
snoRNA_SNORA79_ENSG00000221303.1	14:81669039-81669178:-		82	36	85	52	31	6	27	46	11	28	17	49	36	52	34	18	46	54	82	19	21	40	49	12	104	44
snoRNA_SNORA79_ENSG00000222489.1	14:20791338-20791485:-		241	139	399	117	154	130	6	34	15	16	29	171	41	122	147	44	179	27	46	40	21	199	26	92	314	158
snoRNA_SNORA7A_ENSG00000207496.1	3:12881811-12881949:-		796.5	462	1742.8	187.5	351.5	217	212	140.5	170.5	191.5	371.8	624.8	717	1865.5	371	417.3	833.5	420.5	415.3	171	262.5	568	390.5	296.5	1426.5	264.5
snoRNA_SNORA7B_ENSG00000207088.1	3:129116053-129116191:-		171.5	48	108.8	83.5	66.5	38	105	56.5	59	39.5	196.8	61.8	197	249.5	129	166.3	87.5	68.5	96.3	48	121	74.5	74.5	32.5	191.5	39.5
snoRNA_SNORA8_ENSG00000207304.1	11:93465527-93465665:-		42	41.5	54.5	14	29.5	32.5	16	12	89	11	28	52	147.5	91.5	30.5	33.5	64.5	22	46.5	8.5	36	12	18	29.5	76	23
snoRNA_SNORA80B_ENSG00000206633.1	2:10586840-10586975:-		14.8	16	35.3	5.5	4	8	39.5	11	11	3	15	9	21.5	8.5	7	39.5	26	8.3	35.1	33	8.5	5	20.5	18	6.5	36.5
snoRNA_SNORA81_ENSG00000221420.2	3:186504464-186504641:+		1373.5	151	160	45	1549.5	159.5	2544	49	77	177	388	122	2668	322	62	135	78	120	273	99	76	280	68	523	229	160
snoRNA_SNORA84_ENSG00000239183.1	9:95054743-95054875:-		20	18	26	15	31	11	68	11	14	1	39	19	50	51	21	17	12	15	35	72	8	1	27	51	62	16
snoRNA_SNORA9_ENSG00000199282.1	13:73160818-73160948:+		30.5	12	22	2	9	2	11	8.5	9	0	2.5	9	8	17.5	44	27	4	7	15.5	11	11.5	25	11	58	12	18
snoRNA_SNORA9_ENSG00000206897.1	12:124101255-124101387:+		41.5	25	60	35	25	29	58	73.5	31	17	44.5	13	46	52.5	31	81	19	69	51.5	36	23.5	19	24	60	120	52
snoRNA_SNORD10_ENSG00000238917.1	17:7480129-7480270:+		2614	1396	2163	691	3159	2895	1308	244	1120	397	713	675	2516	3297	690	4468	1145	368	1975	1174	326	846	157	503	487	939
snoRNA_SNORD100_ENSG00000221500.1	6:133137941-133138016:+		19583	9355	12465	1770	5505	9576	3345	5964	3152	2303	9541	5295	11782	32303	7396	17991	7676	4198	7602	5642	3193	5732	14102	6175	16408	4791
snoRNA_SNORD101_ENSG00000206754.1	6:133136446-133136518:+		5967	6077	4636	509	2409	1960	1834	6912	4183	3813	7516	4616	16925	10714	4612	3923	5128	3041	2703	2139	4232	9360	6166	4819	8978	6232
snoRNA_SNORD102_ENSG00000207500.1	13:27829201-27829272:+		2167	5593	1189	1047	1520	512	3847	1698	11998	2989	2366	4835	23200	1514	1236	2238	1629	298	1311	990	1420	616	1074	2811	3552	1002
snoRNA_SNORD103A_ENSG00000200154.1_snoRNA_SNORD103B_ENSG00000202107.1	1:31408535-31408620:-;1:31421964-31422049:-		320	122	211	91	128	281	83	39	253	25	142	137	299	351	186	221	122	117	46	74	13	181	111	233	88	22
snoRNA_SNORD104_ENSG00000199753.1	17:62223443-62223512:+		36217	22357	58343	16458	13293	15976	17612	58668	41534	24296	50878	22724	27603	101137	25178	58973	25534	64487	1601	11682	144949	5947	92215	36903	364788	46082
snoRNA_SNORD105_ENSG00000209645.1	19:10218327-10218411:+		1860	1349	2976	608	1025	533	764	1003	1149	761	2970	743	2184	1401	1634	2240	1239	973	1481	424	1451	6534	1502	1214	4348	1384
snoRNA_SNORD105B_ENSG00000238531.1	19:10220433-10220511:+		1591	2208	2428	231	1445	607	584	402	2189	199	737	586	6000	2832	538	2045	1020	367	979	342	291	1483	192	423	837	515
snoRNA_SNORD109B_ENSG00000239169.1	15:25523490-25523556:+		1	0	620	147	171	52	264	78	0	0	899	141	416	267	0	68	50	206	0	117	227	0	467	84	0	2
snoRNA_SNORD11_ENSG00000238317.1	2:203157772-203157859:+		1097	220	444	299	301	222	150	123	202	317	991	177.5	673	451	227	383	324	197	262	322	311	571	326	382	1026	336
snoRNA_SNORD110_ENSG00000221116.1	20:2634858-2634932:+		8910	2142	6157	1334	1718	2160	1171	1965	3102	988	1496	8376	8922	22746	1299	2537	7809	1431	2468	2302	1049	1455	2172	1432	6264	1975
snoRNA_SNORD111_ENSG00000221066.1	16:70571908-70572001:+		537	128	95	37	118	160	96	51	327	44	470	640	1010	233	167	45	69	312	45	39	62	45	38	119	69	70
snoRNA_SNORD111B_ENSG00000221514.1	16:70563412-70563491:+		29476	2350	4238	860	1230	3517	1827	3836	3356	1985	7314	1395	5843	6003	12358	1612	3406	2289	1408	763	3067	5348	3666	2652	17799	4011
snoRNA_SNORD113_3_ENSG00000201700.2	14:101396256-101396328:+		0	20	0	0	0	5	4	0	0	0	0	0	0	0	0	0	2	120	0	0	0	0	3	5	4	0
snoRNA_SNORD113_4_ENSG00000201672.1	14:101402828-101402902:+		0	15	0	0	0	0	0	0	0	0	0	0	0	0	0	0	6	117	0	0	0	0	0	7	14	0
snoRNA_SNORD113_5_ENSG00000272474.1	14:101404524-101404601:+		0	51	0	0	0	7	5	0	0	0	0	0	1	0	0	0	14	130	0	0	0	0	0	21	13	0
snoRNA_SNORD113_7_ENSG00000200632.1	14:101407463-101407539:+		1	113	0	0	0	13	9	0	0	0	0	0	0	1	0	0	35	383	0	0	1	0	0	33	35	0
snoRNA_SNORD113_8_ENSG00000200367.1	14:101409788-101409861:+		0	138	0	0	0	18	7	6	0	0	0	4	1	0	0	0	47	953	0	0	0	0	1	58	37	0
snoRNA_SNORD113_9_ENSG00000201950.1	14:101411986-101412057:+		0	62	0	2	0	7	8	2	0	0	0	0	0	0	0	0	9	311	0	1	0	0	2	28	29	0
snoRNA_SNORD114_1_ENSG00000199575.1	14:101416170-101416241:+		0	42	0	0	0	15	1	0	0	0	0	0	0	0	0	0	11	340	0	0	0	0	4	25	13	0
snoRNA_SNORD114_10_ENSG00000200279.1	14:101433389-101433460:+		0	29	0	0	0	0	0	1	0	0	0	0	0	0	0	0	3.3	85	0	0	0	0	0	6	7	0
snoRNA_SNORD114_12_ENSG00000202270.1	14:101435285-101435359:+		0	47.3	0	0	0	11	1	2	0	0	0	4	1	0	0	0	19.4	240.6	0	0	0	0	2	24.6	15.2	0
snoRNA_SNORD114_15_ENSG00000201557.1	14:101439007-101439078:+		0	162.1	0	0	0	7	2	1	0	0	0	1	0	0	0	0	37	563.1	0	0	0	0	2	90.2	16	0
snoRNA_SNORD114_17_ENSG00000201569.1	14:101441143-101441217:+		0	72	0	0	0	7	2	3	0	0	0	2	1	0	0	0	25.3	369	0	1	0	0	0	36	23	0
snoRNA_SNORD114_20_ENSG00000202048.1	14:101447341-101447412:+		0	50.8	0	0	0	19.2	5.7	3.7	0	0	0	2	2.7	0	0	0	13.2	191.3	0	0	0	0	0	25.8	13.7	0
snoRNA_SNORD114_21_ENSG00000272344.1	14:101448312-101448383:+		1	209.1	1	0	0	22	2	19	0	0	0	11	4	1	0	0	40.2	808.9	0	0	1	0	0.5	49.6	31.2	0
snoRNA_SNORD114_22_ENSG00000202293.1	14:101449263-101449334:+		11	1952	3	5	1	405	74	192	0	0	0	150	42	12	6	15	402	10290.3	2	0	12	1	21	568	216	18
snoRNA_SNORD114_23_ENSG00000200406.1	14:101450213-101450284:+		1	51.9	0	0	0	23.2	1.7	16.7	0	1	0	12	9.7	0	0	0	18.8	239.4	0	0	0	0	0	25.5	27.8	2
snoRNA_SNORD114_24_ENSG00000201899.1	14:101451114-101451185:+		0	420	2	0	0	76	7	81	0	1	0	12	11	2	0	0	102	437	0	1	0	0	6	186	53	5
snoRNA_SNORD114_25_ENSG00000200612.1	14:101452394-101452465:+		0	50.8	0	0	0	12.7	2.2	12.9	0	0	0	5	3.7	1	0	0.5	20.7	180.5	0	0	0	0	2	29.6	20.2	0
snoRNA_SNORD114_26_ENSG00000200413.1	14:101453383-101453454:+		2	61.1	0	0	0	14	5	8	0	0	0	7	18	0	0	2	14.7	372.6	0	1	0	0	0	35.6	28.2	1
snoRNA_SNORD114_28_ENSG00000200480.1	14:101455467-101455538:+		1	63	0	0	0	26	33.5	26.2	0	0	0	10.5	38	0	0	2.5	27	345.8	1	0	0.5	0	6	36.8	17	1
snoRNA_SNORD114_3_ENSG00000201839.1	14:101419686-101419760:+		0	85	7	0	0	9	10	44	0	1	0	1	3	36	2	0	30.3	283	0	0	2	0	4	16	36	1
snoRNA_SNORD114_9_ENSG00000201240.1	14:101432366-101432437:+		3	962.6	1	2	0	87	36	23	0	0	0	7.5	3	1	2	3	166.2	5189.6	2	0	1.5	0	16.5	300.1	110.7	2
snoRNA_SNORD116_1_ENSG00000207063.1	15:25296624-25296718:+		0	0	41.7	7.5	19.3	2.5	105.8	4.3	0	0.2	115.1	20.8	50.9	40.8	0	9.3	9.8	32.8	0	18.2	36.1	0	45	7.3	0	0
snoRNA_SNORD116_14_ENSG00000206621.1	15:25325289-25325380:+		0	0	49.5	5.8	28.2	1.9	58.3	3.1	0	0	84.6	20.8	152.6	28	0.2	7	10.2	25.4	0	18.1	27.9	0.1	32.3	9.3	0	0
snoRNA_SNORD116_15_ENSG00000207174.1	15:25326434-25326525:+		0	0	92	7.3	36.5	2.9	42.7	3.1	0	0	96.4	28.6	149.8	51	0.2	13.4	15.7	27.6	0	27.2	27.9	0.1	34.8	10.8	0	0
snoRNA_SNORD116_16_ENSG00000207263.1	15:25327915-25328006:+		0.3	0.3	58.9	11.8	39.6	2.7	378.1	6.5	0	1	121.6	14.3	221.4	61.5	0	15	12.8	41.8	0	37.6	32.4	0.1	49.4	13.4	0	0
snoRNA_SNORD116_17_ENSG00000206656.1_snoRNA_SNORD116_19_ENSG00000207460.1	15:25328735-25328826:+;15:25331674-25331765:+		0.5	0.5	145.1	27.6	92.4	5.4	755.5	17.6	0	0	277.8	56.5	405	124.6	0.4	30.9	31.4	80.3	0	68.2	71.9	0.2	107.6	31.7	0	0
snoRNA_SNORD116_18_ENSG00000206688.1	15:25330532-25330623:+		0.3	0.3	55.8	11.8	38	2.7	373.5	6.6	0	0	122.4	10.3	138.2	57.5	0.2	14	9	37.6	0	25.4	30.7	0.1	52	14.8	0	0
snoRNA_SNORD116_2_ENSG00000207001.1	15:25299357-25299451:+		0	0	22.5	6.4	12	2.3	40.9	1.7	0	0.2	94.7	24.8	29.7	21.8	0	5.9	6.3	31.4	0	9	31.9	0.1	33.1	11.2	1	0
snoRNA_SNORD116_23_ENSG00000207375.1	15:25336933-25337024:+		0	0	76.4	17.3	46.9	2.9	52	2.4	0	0	176.2	23.6	63.6	76.3	0	6.9	11.8	42.1	0	20.1	52.1	0.1	54.4	24.4	0	0
snoRNA_SNORD116_24_ENSG00000207279.1	15:25339184-25339275:+		0	0	80.9	23.8	57.4	8.9	151.5	2.7	0	0	175.1	29.6	500.1	44.3	0	17.9	15.3	45.1	0	41.2	46.4	0.1	53.9	16.9	0	0
snoRNA_SNORD116_25_ENSG00000252326.1	15:25342810-25342901:+		0	0	20.3	7.9	15.7	2	24	3.3	0	0	56.7	6.4	78.3	12	0	5	5.2	15.1	0	6.6	38	0	18.5	5.9	0	0
snoRNA_SNORD116_26_ENSG00000251815.1	15:25344646-25344741:+		0	0	40.8	15.9	19.7	3	24.5	5	0	0	86.6	4.4	77.3	20	0	5	4.2	27.1	0	7.9	37.2	0	31.5	7.4	0	0
snoRNA_SNORD116_27_ENSG00000251896.1	15:25346722-25346813:+		0	0	90.3	10.9	36.2	9	23.5	4.5	1	0	83.7	42.9	118.8	47	0	4	13.2	14.6	0	14.4	28.4	0	34.5	15.9	0	0
snoRNA_SNORD116_29_ENSG00000207245.1	15:25351668-25351750:+		0	0	131.8	22.9	62.7	10	169	20.5	1	0	201	50.9	376.3	92	0	35	26.2	37.6	0	54.7	65.2	0	62.5	24.4	1	1
snoRNA_SNORD116_3_ENSG00000207014.1_snoRNA_SNORD116_9_ENSG00000206727.1	15:25302007-25302101:+;15:25318254-25318348:+		0	0	79.8	19.7	37.2	9	92.1	11.3	0	0.3	235.1	31.7	59.8	47	0	20.5	19.4	71.4	0	29.2	73.5	0	86.1	19.7	0	0
snoRNA_SNORD116_5_ENSG00000207191.1_snoRNA_SNORD116_7_ENSG00000207133.1	15:25307480-25307574:+;15:25312935-25313029:+		0	0	40.5	15	16.9	4	25.1	6	0	0	188.7	20.3	43.5	24.3	0	8.5	11.7	44.4	0	17.5	61.5	0	75.8	14	0	0
snoRNA_SNORD116_6_ENSG00000207442.1	15:25310173-25310268:+		0	0	25	8.4	15.5	2.3	59.9	7.2	0	0.2	128.7	14.5	36	25.7	0	5.4	4.3	33.9	0	10.4	37.2	0.1	32.6	12.6	1	0
snoRNA_SNORD116_8_ENSG00000207093.1	15:25315579-25315673:+		0	0	64.9	14.4	38.2	5.5	125	10.2	0	0.2	170.3	28.5	82.3	39.3	0	11.5	11.2	42.5	0	18.2	52.1	0	56.8	10.9	0	0
snoRNA_SNORD117_ENSG00000201785.1	6:31504151-31504226:-		1039	649	842	115	465	374	147	109	377	73	439	1286	1351	1511	498	466	804	88	289	82	132	485	75	295	416	140
snoRNA_SNORD118_ENSG00000200463.1	17:8076772-8076905:-		547.2	279.8	5403	52.3	17966.7	4577.5	11167.8	2077	159	184.5	4038.5	298.2	451.7	228.7	1580.3	82.5	17605.8	45.5	132.7	134.8	1006.3	2142.2	85.7	101.3	276.7	12719.8
snoRNA_SNORD119_ENSG00000251806.1	20:2443608-2443683:-		64533	17175	20036	11188	8031	20482	6440	9579	14293	11788	26001	10658	44342	32692	14702	5553	11732	10309	16452	7516	15853	44690	9295	13806	84191	20347
snoRNA_SNORD11B_ENSG00000271852.1	2:203156055-203156144:+		4249	613	969	591	551	538	284	269	697	433	1735	244	945	840	652	712	542	382	317	508	391	151	184	538	1158	460
snoRNA_SNORD12_ENSG00000212304.1	20:47897220-47897309:+		21663	7063	9141	753	3326	3478	389	581	2965	647	1097	3875	12689	7989	1708	3309	5665	984	1421	929	433	353	1256	1158	2010	1271
snoRNA_SNORD121A_ENSG00000238886.1	9:33952767-33952848:-		2473	745	455	290	195	405	39	47	394	121	925	171	710	250	1366	97	195	103	110	121	270	220	295	142	551	169
snoRNA_SNORD121B_ENSG00000238300.1	9:33934294-33934374:-		977	505	346	171	146	182	107	143	473	185	1096	112	753	267	1314	42	165	142	169	58	370	349	191	91	752	332
snoRNA_SNORD123_ENSG00000239112.1	5:9548948-9549017:+		31099	6	286	336	164	489	2	0	0	18	0	1752	0	4	1	0	10986	5469	81	1868	7	2	62	1476	23649	4
snoRNA_SNORD124_ENSG00000238793.1	17:38183795-38183898:-		92	101	82	52	40	24	77	13	249	27	133	41	731	60	25	44	57	21	22	6	78	46	21	50	39	26
snoRNA_SNORD125_ENSG00000239127.1	22:29729152-29729247:-		177	26	57	9	39	26	33	17	14	14	57	50	31	36	49	53	61	17	20	37	42	11	22	24	143	13
snoRNA_SNORD126_ENSG00000238344.1	14:20794609-20794685:-		1352	920	1434	173	721	2183	106	516	1063	942	908	541	2287	1479	1258	744	739	285	403	295	552	1631	404	937	2752	1380
snoRNA_SNORD127_ENSG00000239043.1	14:45580086-45580171:+		617	653	449	996	336	274	189	70	828	204	429	124	2457	498	386	128	105	70	120	171	290	122	273	151	518	138
snoRNA_SNORD12B_ENSG00000222365.1	20:47896856-47896946:+		9761	9461	6665	1165	1727	1801	717	1943	6622	1987	3668	7249	18931	2866	1973	1850	6197	1807	1525	1019	1099	959	2384	2761	4520	2747
snoRNA_SNORD12C_ENSG00000209042.1	20:47895477-47895565:+		18691	8679	11674	1971	3092	3842	580	1205	3971	1495	1847	4471	10020	4781	2671	3136	4435	1871	2410	1100	766	510	1761	2084	4599	3298
snoRNA_SNORD13_ENSG00000239039.1	8:33370993-33371096:+		1057.1	1620.3	1548.9	373	881.9	902.3	1798.5	3604.7	960.3	2362.9	5693.2	3191.2	844.2	4165.9	19.5	730.2	3122.4	1046.4	1300	5341.8	3671.1	34.9	2477.8	489.9	1131.6	1604.1
snoRNA_SNORD14A_ENSG00000272034.1	11:17096201-17096291:-		295.5	38.8	185	8.3	117.3	30.3	43.8	29.3	19.7	22.5	273.2	94.8	197.6	375	9.6	43.2	133.3	13.8	28.5	50.7	16.6	10.1	12.5	115.8	73.7	27.8
snoRNA_SNORD14B_ENSG00000201403.1	11:17097326-17097415:-		42	16.3	30.5	6.3	41.3	16.3	29.3	15.3	34.4	7.5	144.2	20.8	141.1	130.5	9.1	44.7	20.2	27.8	35	29.7	8.1	21.1	19.5	53.3	72.2	37.8
snoRNA_SNORD14C_ENSG00000202252.1	11:122930043-122930130:-		580.8	126.8	378.8	35.7	204.8	228	186	98.5	153.8	75.8	540	302.3	551.3	651	146.8	570.7	271.7	153.5	283	265.5	181.9	217.1	103.2	177.3	471.5	116
snoRNA_SNORD14D_ENSG00000207118.1	11:122929617-122929703:-		501.8	80.8	198.3	27.7	204.8	48	26	101.5	28.5	64.8	501	107.3	964	72	88.5	417.7	136.3	65.5	47	113.5	176.7	133.3	46.2	116.3	183.5	23
snoRNA_SNORD14E_ENSG00000200879.1	11:122928785-122928869:-		420.8	244.2	345.3	237	401.7	297.3	857.8	339.3	268.4	210.8	1996.7	279.2	1903.1	506.5	205.1	914.8	293.5	265.3	483.5	272.7	446.8	386.4	125.7	415.2	1213.2	329.3
snoRNA_SNORD15A_ENSG00000206941.1	11:75111435-75111582:+		8179.5	5519	12462	2066	2622	4730.5	3267.5	8636	6275.5	2548	18629	2214	7717	6239.5	6147	3342.5	3046.5	2222.5	4556.5	1266.5	6206.5	16195.5	2401.5	5151.5	18567.5	7181.5
snoRNA_SNORD15B_ENSG00000207445.1	11:75115465-75115610:+		634.5	232	283	107	291	131.5	234.5	51	155.5	54	1402	86	677	255.5	294	107.5	111.5	33.5	138.5	45.5	405.5	399.5	18.5	427.5	229.5	179.5
snoRNA_SNORD16_ENSG00000199673.1	15:66795150-66795248:-		523	131	410	130	236	154	604	230	499	256	2129	76	845	241	117	190	106	129	255	176	275	368	371	643	536	192
snoRNA_SNORD17_ENSG00000212232.1	20:17943353-17943589:-		4651	5774	4262	3197	2012	4481	2494	10990	7109	3550	3806	2104	4602	6078	5540	2459	2393	4704	9713	849	6300	4392	990	3136	16056	3173
snoRNA_SNORD18_ENSG00000238503.1	2:12170429-12170498:-		0.5	2.5	0.5	0.5	0.5	0.5	0	3	1	1	4	2.5	1.5	1.5	0	0.5	85	1	1	3	142.2	1.5	2	0	0.5	0.5
snoRNA_SNORD18A_ENSG00000200623.1	15:66795581-66795652:-		27270	9325.5	18511	2100	8848	4588	1662.5	4459	4370	2618	4932	5137	13269	14841	4096.5	3489.5	4163	1360	5485.5	2092	3039	2937.5	5826	3166	7638	3642.5
snoRNA_SNORD18B_ENSG00000202529.1	15:66794358-66794429:-		12354	5579.5	9677	1484	4809	1919	2370	13934.5	2427	2559	5519	2951	6380.3	5975	2539.5	2095.5	4461.5	1254	3137.5	3228	3001	3143.5	6657	2982	5933	2129.5
snoRNA_SNORD18C_ENSG00000199574.1	15:66793588-66793656:-		3867.5	1943.5	2947.5	220.5	1476.5	353.5	484	1900	461	336	1374	769.5	2192.8	3678.5	1229	731.5	1814	139	843	568	666.7	1190.5	1230	620	834.5	544.5
snoRNA_SNORD19_ENSG00000222345.1	3:52725394-52725469:+		10622	6577	8210	1349	3277	2422.5	3344.5	3853	6341.5	4412	6857.5	1064.5	17595	8759	4466	2068	4192	654	3089	1084.5	3437	4997	5812	4662.5	19034	4607.5
snoRNA_SNORD19B_ENSG00000238862.1	3:52724760-52724843:+		14314	7553	13242	3536	4653	2606	3527	1428	3319	2305	3457	2036	14036	8036	4157	1515	5852	614	2281	856	2096	5244	4755	4594	12064	3346
snoRNA_SNORD19B_ENSG00000252787.1	3:52722898-52722977:+		7260	3918	5992	1154	2745	2539	7705	3234	3207	1335	3813.5	758	13293	4601	1629	2595	2558.5	496	3740	1148	2632	6461	3776	3262	7710	4251
snoRNA_SNORD1B_ENSG00000199961.1	17:74557191-74557274:+		4155	2770	11398	1315	1834	3351	2025	8024	2758	4253	9939	2134	4147	7622	5239	5693	2461	7953	6296	1224	12431	8998	6570	4418	21594	6455
snoRNA_SNORD2_ENSG00000238707.1	10:58355723-58355791:-		8.5	7	8.5	1.5	9.5	1.5	6	5.5	4.5	6	11	13	19.5	10.5	5.5	25	21	4.5	8	5	10	2	9.5	8.5	18	8
snoRNA_SNORD2_ENSG00000238942.1	3:186502585-186502653:+		179852	148537	251894	10239.5	42579.5	21457.5	3262	6082.5	21761.5	8621	14493	39572	108576	116860	63363.5	30767	168833	4699.5	23304	1893	28337	32755	15220.5	8243.5	22968	23402
snoRNA_SNORD20_ENSG00000207280.1	2:232321155-232321234:-		985	222	699	255	301	189	332	842	238	950	2320	470	412	483	345	481	360	262	403	142	605	523	652	472	2179	739
snoRNA_SNORD21_ENSG00000206680.1	1:93302846-93302940:+		6420	3869	5838	760	2254	2161	1896	2170	1495	8078	15861	2506	13401	18791	6033	2175	3204	1756	3000	884	5494	4321	1527	3491	12252	4364
snoRNA_SNORD23_ENSG00000221803.1	19:48259110-48259219:+		54	8	14	7	20	63	26	5	42	5	38	43	61	13	34	13	13	32	8	7	15	88	10	24	10	11
snoRNA_SNORD24_ENSG00000206611.1	9:136216251-136216325:+		10961	5947	7650	778	2869	1925	712	894	2359	930	4951	3577	5339	3927	2382	1124	4202	666	1189	786	924	935	849	1393	4986	829
snoRNA_SNORD32A_ENSG00000201675.1	19:49993222-49993305:+		2128	2331.5	9080	500	2813.5	1134	631.5	475.5	2468	356	668	2093	7529	2745	636	1697	2828.5	322.5	1513.5	888.5	322	1755	858	3664	1399.5	605
snoRNA_SNORD33_ENSG00000199631.1	19:49993872-49993956:+		1283.5	1112	3347	842	1089	480.5	1502	3283	1372	2055	5948.5	2776	1955	1383	1095	2831	4940	580	2639	922	2690	1130	2169	3700	6056	2303
snoRNA_SNORD34_ENSG00000202503.1	19:49994161-49994231:+		1013	530	2985	111	419	289	242	109	169	67	341	374	1170	690	325	491	731	85	351	162	268	412	294	642	453	274
snoRNA_SNORD35A_ENSG00000200259.1	19:49994432-49994517:+		149	67	316	21	50	29	13	10	22	3	38	34	52	86	60	39	139	16	45	16	25	49	52	45	65	25
snoRNA_SNORD35B_ENSG00000200530.1	19:50000977-50001063:+		410	260	1068	61	163	64	27	35	233	41	227	187	255	234	277	113	267	32	142	45	95	472	200	134	524	183
snoRNA_SNORD36_ENSG00000253094.1	13:23377284-23377363:+		646.5	293	393.5	95.5	296	225.5	104.5	106	297.5	79.5	271.5	105	431	560.5	148.5	394.5	180.5	76	380	233	103	33	56	216	450	161
snoRNA_SNORD36A_ENSG00000199744.1	9:136217311-136217383:+		5672.5	1568	2518.5	409.5	1197	930.5	295.5	235	879.5	168.5	1027.5	705	2267	1590.5	614.5	817.5	812.5	218	699	479	272	230	165	767	1337	367
snoRNA_SNORD36B_ENSG00000200831.1	9:136216950-136217023:+		14492	7493	6036	1357	3308	3485	381	1401	2090	1039	5568	3063	6005	4575	4606	2007	3229	1799	2581	2581	4641	8888	1605	5584	16117	6555
snoRNA_SNORD36C_ENSG00000252542.1	9:136217702-136217767:+		658	274	281	62	113	112	32	65	146	71	367	85	367	237	232	119	165	124	108	85	159	159	66	155	739	128
snoRNA_SNORD37_ENSG00000206775.1	19:3982505-3982570:-		19903	7249	7418	1010	2940	2686	1424	2513	3719	1784	4688	1235	16099	7204	2250	1986	4578	964	1704	1557	4133	4309	2058	3630	7590	5618
snoRNA_SNORD38A_ENSG00000202031.1	1:45243515-45243584:+		15277	11144	20786	2077	4043	3656	1524	3402	3721	2488	10751	7553	7811	6922	9358	2084	8738	1129	2410	1658	2477	11068	4322	4205	12401	3552
snoRNA_SNORD38B_ENSG00000207421.1	1:45244062-45244128:+		2551	2238.5	3743	487	929	887	377	616	1340	839	2673	1096	1556	2061	1704	907.5	1529	825	936	860.5	875	2436	825.5	1327	3032.5	1182
snoRNA_SNORD41_ENSG00000209702.1	19:12817263-12817332:-		883	1523	1345	195	799	218	1631	202	978	644.5	950.5	559	6617	2957	579	940.5	872	139.5	1416.5	301	819	363	1045	405	460	409
snoRNA_SNORD42A_ENSG00000238649.1	17:27050447-27050510:+		14685	17360	9192	1132	4534	4309	1230	2098	12909	3278	4340	4535	58098	7677	4066	2017	5225	1423	2356	1222	1411	1318	3515	6078	7371	3097
snoRNA_SNORD42B_ENSG00000238423.1	17:27047568-27047634:+		1047	921.5	974	195	428.5	494	220	318	1153.5	362	1007.5	398	2808	1627.5	703	694.5	739	522.5	653	182	742	889	729.5	702	3577	1316.5
snoRNA_SNORD43_ENSG00000263764.1	22:39715055-39715118:-		18373.5	20329	17748	1768	11257	6837	1626.5	5060.5	11076	4106	5307.5	4105	36252.5	8283	5937.5	4597	7683	1345	3572	1444	3422	2776	1196.5	2803.5	10850	3196.5
snoRNA_SNORD45_ENSG00000200422.1	X:86401736-86401807:+		1926.7	1290.8	1078.7	429.3	201	824.3	379.8	14	709.3	1.3	1005.3	450.3	1356.3	2455.3	1064.3	1154.3	1692.7	993	236	2	476	413.3	648	1012.7	3059.3	594
snoRNA_SNORD45_ENSG00000200706.1	6:38175050-38175121:+		1926.7	1290.8	1078.7	429.3	201	824.3	379.8	14	709.3	1.8	1005.3	450.3	1356.8	2455.3	1064.3	1154.3	1692.7	993	236	2	476	413.3	648	1012.7	3059.3	594
snoRNA_SNORD45A_ENSG00000207241.1	1:76253574-76253657:+		3388.5	4849.5	5505	531	1960.5	1532	12176.5	1616.5	5562	461	4665.5	2634	23189	8959	3570.5	2604.5	6713	1247.3	2390.1	1327.5	866	2813.5	1540	3667.5	2717.5	2216
snoRNA_SNORD45B_ENSG00000201487.1	1:76255162-76255233:+		4458.7	4160.3	2196.7	1244.3	539	1787.3	2873.3	32	3287.3	6.8	3136.3	1151.3	7366.8	6110.3	1840.3	2581.3	4178.7	1865.3	503.3	7	1400	1056.3	1821	2585.7	6645.3	2382
snoRNA_SNORD45C_ENSG00000206620.1	1:76252757-76252835:+		2819.5	3477.5	4270	638	1381.5	1305	6906	2636	6143.5	501	4787	1213.5	10359.5	6039.5	2861	2523	4288.5	1590.3	2519.1	1629.5	1551	2749	1970.5	4376.5	3176.5	2756
snoRNA_SNORD46_ENSG00000200913.1	1:45242162-45242265:+		780.5	426.5	678.5	234.5	417.5	630.5	539.5	167.5	1074.5	202.5	1631.5	171	1474	666	393.5	987	361.5	178	403.5	404	205	753	115	469	399	201
snoRNA_SNORD46_ENSG00000201009.1	7:132437783-132437886:+		695.5	247.5	573.5	188.5	321.5	596.5	263.5	79.5	537.5	98.5	905.5	123	408	569	311.5	882	273.5	129	261.5	324	109	633	78	342	195	115
snoRNA_SNORD48_ENSG00000201823.1	6:31803040-31803103:+		4181	5501	4424	792	1238	2464	860	3320	5738	3237	5985	2921	2845	42842	5739	4790	5985	10281	8453	868	1882	3353	2804	3176	18997	2963
snoRNA_SNORD4A_ENSG00000238578.1	17:27049600-27049671:+		1648	1072	1872	231	612	1048	493	899	1299	749	2860	716	2655	1421	1462	1043	1013	697	723	317	1800	1823	1461	1578	4982	2181
snoRNA_SNORD4B_ENSG00000238597.1	17:27050700-27050771:+		1864	1893	2062	518	1036	1086	359	648	811	479	2002	706	1956	1882	1209	827	1023	505	1096	471	1418	1096	1199	1366	4474	2096
snoRNA_SNORD5_ENSG00000239195.1	11:93466394-93466466:-		7658	6536	6287.5	1182.5	1900.5	2971.5	1870	1793	12760.5	1698.5	2928.5	3484	21312.5	7491.5	2793.5	3880	3580	1025	2727.5	890.5	2786	5341.5	2086	2408.5	5065	2929
snoRNA_SNORD50_ENSG00000202335.1	12:110934157-110934226:-		15	9	8	1	6	2	3	4	1	1	15	8	4	3	2	1	9	1	4	1	9	12	2	2	16	1
snoRNA_SNORD51_ENSG00000207047.2	2:207026602-207026681:+		1385	954	1263	366	574	567	481	620	855	606	1740	974	1325	1246	1249	355	1553	1071	1010	390	1483	1459	1875	950	3828	2140
snoRNA_SNORD52_ENSG00000201754.1	6:31804853-31804919:+		16152	9964	16187	5478	4313	9844	5605	16687	28357	20998	38641	6927	14989	27055	23094	13163	9677	25489	16447	3957	18290	24185	24850	15880	58924	21495
snoRNA_SNORD53_ENSG00000265145.1	2:29149933-29150010:+		525	122	247	77	145	77	40.5	46.5	117.5	98.5	472.5	275	240.5	215.5	272	131	167.5	31.5	111.5	44	93	263	147.5	192.5	836.5	261
snoRNA_SNORD53_SNORD92_ENSG00000265706.1	2:29150849-29150926:+		379	203	242	67.5	116	93	30	62	422.5	132	309	409	1808.5	219.5	241.5	190	155.5	65	116	80.5	66	274.5	250.5	154.5	573	262
snoRNA_SNORD54_ENSG00000238650.1	8:56986394-56986460:-		850	831	937	265	365	543	1014	483	684	254	1245	133	1449	954	910	475	613	352	297	362	377	277	328	459	1245	325
snoRNA_SNORD55_ENSG00000264294.1	1:45241536-45241615:+		245	577	395	48	203	155	405	104	1124	237	703	137	2315	751	206	392	342	92	135	227	183	155	47	209	409	195
snoRNA_SNORD56_ENSG00000229686.1	20:2637270-2637340:+		1647	1335	1924	424	919	864	2266	869	2441	483	1042	544	8747	3995	509	707	822	848	1349	1711	393	2346	762	4564	2234	1759
snoRNA_SNORD57_ENSG00000226572.1	20:2637585-2637656:+		19699	8321	17409	7763	5625	9913	8854	22979	14715	9797	14276	3893	27513	34893	9144	8216	9536	13219	18984	6713	11166	22542	16644	9910	60812	20026
snoRNA_SNORD58_ENSG00000212615.1	14:45557446-45557511:+		4	2.5	2.5	6	4.5	6.5	7	13	39.5	6	18.5	1	3	2.5	6.5	11	6	0.5	3.5	5.5	5	1	2	3.5	10	0.5
snoRNA_SNORD58A_ENSG00000206602.1	18:47017653-47017717:-		2082	6340	3376	945	2991	1226	2482.5	2950	8840	2622	4032.5	1018	6191	3295.5	1634	1245.5	2559.5	398	1640.5	946	932.3	789	442	2201	1988	733
snoRNA_SNORD58B_ENSG00000271982.1	18:47018034-47018099:-		1698	5973.5	3095.5	714	2684.5	1215.5	6726.5	1500	7733.5	2883	3029	717	9981	3116.5	1240.5	1185.5	3526.5	637.5	2077	1091.5	1381.3	2122	448	4606.5	3179	1127.5
snoRNA_SNORD58C_ENSG00000202093.1	18:47015615-47015678:-		15738	25712	25489	5885.5	17986	11542	15127.5	37443.5	44146	35879.5	24092.5	4133	12878	52155.5	17364.5	8225	24111	4576.5	16187.5	5745.5	17723.3	5210.5	5591	14750	19017.5	7874
snoRNA_SNORD59A_ENSG00000207031.1	12:57038811-57038885:-		2758	1179	1377	673	850	472	373	756	2024	755	2683	735	3727	1426	1020	695	783	704	496	249	973	913	1370	564	4359	646
snoRNA_SNORD6_ENSG00000202314.1	11:93464668-93464740:-		8762	3532	6350	956	1295	2237	586	1037	3527	911	2020	3987	5590	4975	2879	1588	4077	1429	1273	357	2245	3567	2330	1864	8213	3006
snoRNA_SNORD60_ENSG00000206630.1	16:2205024-2205106:-		1866	1621	3106	676	1717	1248	1085	3637	1631	3501	3272	1586	5590	5366	2945	1690	1889	777	1497	732	3319	3912	3761	2853	4878	2409
snoRNA_SNORD61_ENSG00000206979.1	X:135961358-135961430:-		8323	6587	4345	1248	3420	1511	3069	1327	7595	936	1324	1077	10636	3469	1855	1167	1345	1362	1351	606	916	1912	804	874	1674	985
snoRNA_SNORD62A_ENSG00000235284.1_snoRNA_SNORD62B_ENSG00000231587.1	9:134361052-134361137:+;9:134365873-134365958:+		82568.3	23730.7	45629	8132	16953.3	26454.7	17066.3	17644.3	14709.3	8450.7	74922.7	11837.3	26402	31993.3	29169.3	12653.7	14413.7	13698	25001.7	10661.3	24162	38631.7	24559	15891.3	166183	20366.7
snoRNA_SNORD63_ENSG00000206989.1	5:137896732-137896799:-		1721	1304	2165	302	716	556	147	623	672	1214	1330	597	2689	1797	1133	1133	1327	787	735	271	1218	2153	1354	872	7462	1901
snoRNA_SNORD63_ENSG00000222937.1	5:137894659-137894728:-		47	101	78	3	34	15	7	41	95	51	31	30	1251	92	19	23	54	5	9	7	14	45	25	17	82	49
snoRNA_SNORD66_ENSG00000212158.1	3:184043484-184043559:+		46426.5	8050	18903	5477	3982	15481	5612.5	9118.5	7356	13070	28711.5	6418	19457.5	23060	30573	10368	10409	10378	11034	2714.5	24207	7530	27519	6781	99395.5	12049.5
snoRNA_SNORD67_ENSG00000212135.1	11:46783939-46784049:-		546	144	270	203	150	74	584	62	337	60	1222	550	656	445	337	133	287	78	164	127	118	209	108	200	353	80
snoRNA_SNORD68_ENSG00000200084.1	16:89627842-89627925:+		15371	4464	5842	364	2487	2120	386	747	2769	1179	2727	6609	11603	7977	3159	1417	10219	248	564	529	403	350	1044	1207	3171	653
snoRNA_SNORD69_ENSG00000212452.1	3:52726752-52726828:+		19302	8310	15511	4610	6037	4457	3962	8123	6423	6975	16177	2918	11168	11002	8176	5456	6078	1787	8880	2021	9053	10742	17809	8224	30654	8882
snoRNA_SNORD7_ENSG00000207297.1	17:33900676-33900772:+		625	287	604	254	209	262	498	520	262	272	4236	116	1037	467	187	340	181	230	336	105	263	519	367	335	839	537
snoRNA_SNORD70_ENSG00000212309.1	2:203142831-203142915:+		689.5	324.5	354	57	243.5	105.5	106.5	144	203	250	625.5	99.5	1404.5	542.5	210.5	173.5	388.5	138	271	280	354.5	1475	156	375.5	1329	560.5
snoRNA_SNORD70_ENSG00000212534.1	2:203141154-203141241:+		2606.5	804.5	795	118	885.5	442.5	149.5	236	349	815	1610.5	271.5	2039.5	1079.5	645.5	393.5	740.5	245	522	624	1375.5	2780	639	1108.5	3443	2271.5
snoRNA_SNORD71_ENSG00000223224.1	16:71792305-71792390:-		4005	366	749	293	270	641	632	894	983	729	1313	305	1932	586	1597	827	451	831	452	173	763	356	982	380	3874	576
snoRNA_SNORD72_ENSG00000212296.1	5:40832758-40832837:-		7893	5038	8539	435	2327	4917	669	4421	1754	2938	4465	3275	6739	6704	9529	3885	3513	1922	2557	1063	4227	16637	2780	4831	11863	8511
snoRNA_SNORD73A_ENSG00000208797.1	4:152024979-152025043:+		1410	299	346	62	144	38	20	52	220	64	246	110	1023	195	81	136	209	57	136	170	50	35	17	104	237	80
snoRNA_SNORD74_ENSG00000201502.1	12:93659793-93659872:+		1	0.5	0.5	1.5	1	0	2	3.5	2.5	5	48.5	11.5	14.5	1	7.5	3	11	2.5	1.5	1	9	7.5	8.5	4.5	5.5	1.5
snoRNA_SNORD77_ENSG00000212414.1	8:101016811-101016877:+		27.5	8	13	9	4	10	18	10	26	26	94	17	114	11	48	16	8	17	16	6	61	76	23	22	78	27
snoRNA_SNORD78_ENSG00000208317.1	1:173834760-173834824:-		130788	89559.5	76826	33397	51945	51946.5	112850	164511	134104	86952	295106	52243.5	175727	100934	100889	81115	47981	46919	108437	36765.5	148196	140963	146106	79124.5	363561	219078
snoRNA_SNORD78_ENSG00000212378.1	2:72987663-72987731:+		61	21.5	63	27	13.5	31.5	55	147.5	184.5	87.5	684	18.5	72.5	33.5	55.5	71	21	39	29	12.5	125.5	41.5	327	54	186.5	59
snoRNA_SNORD8_ENSG00000200785.1	14:21865451-21865560:-		173	75	147	19	84	51	26	37	99	65	108	65	657	95	76	51	42	27	43	15	34	36	19	53	174	52
snoRNA_SNORD81_ENSG00000199934.1	1:86057963-86058039:+		26	25	28.3	20	11	4	18.7	24.3	40	17	68	24.7	23.3	25	42	18	26.3	9.3	10.5	7	9.3	12.7	42	10	58.3	6
snoRNA_SNORD81_ENSG00000202023.1	7:136972434-136972509:+		21	20	20.3	12	1	7	4.7	9.3	6	8	18	4.7	7.3	6	12	2	4.3	7.3	5	1	5.3	5.7	10	6	31.3	8
snoRNA_SNORD82_ENSG00000202400.1	2:232325082-232325151:-		56343	13501	29316	8480	10102	8269	9581	12885	10489	22369	58661	18982	17575	21652	22658	9925	21087	10935	6894	3463	10421	24062	30825	16250	65088	19955
snoRNA_SNORD83A_ENSG00000209482.1	22:39711218-39711312:-		640	465.5	518	192	555	370	947.5	719	341	280.5	1840	217	2735	588.5	450.5	300	738	169	338.5	151	487.5	460	96	689	944.5	313.5
snoRNA_SNORD83B_ENSG00000209480.1	22:39709824-39709916:-		224	91.5	189	52	144	102	67.5	204	92	127.5	632	106	225	202.5	159.5	270	275	117	155.5	81	225.5	172	77	263	875.5	205.5
snoRNA_SNORD84_ENSG00000265236.1	6:31508878-31508955:-		5985	1510	2728	826	646	1368	141	492	2512	700	1960	1086	1914	2682	4473	1267	1447	703	913	319	798	1373	1094	842	4613	757
snoRNA_SNORD85_ENSG00000200181.1	1:31441011-31441083:-		7411	3236	6244	5692	8716	14436	13123	3756	38827	4127	12099	4307	16566	4860	10789	2915	3682	7403	3788	2084	5892	13038	5291	5179	11775	7259
snoRNA_SNORD86_ENSG00000212498.1	20:2636743-2636828:+		351	180	525	112	134	119	72	96	130	38	134	158	493	611	77	95	350	55	94	51	70	220	50	161	588	185
snoRNA_SNORD88A_ENSG00000221241.1	19:51302699-51302789:-		2217.5	1084	2156	460	984.5	1103.5	438	1679	1009	517	653	448	2479.5	2810	1726	956.5	1410	500	1710	661	1277	844.5	1174	785	4128.5	1042
snoRNA_SNORD88B_ENSG00000221381.1	19:51302289-51302379:-		3774	2694	2976	199	3749	504	236	586	269	334	357	2845	6183	2761	695	390	3261	40	451	322	488	1802.5	329	938	2220	535
snoRNA_SNORD88C_ENSG00000220988.1	19:51305585-51305675:-		3319.5	2643	1873.5	494	1605	703	708	984.5	5921	633	740.5	3421.5	52341.5	2097	1145.5	697.5	2760.5	191.5	637.5	510	525.5	1186	452	783.5	2257.5	685.5
snoRNA_SNORD89_ENSG00000212283.1	2:101889398-101889511:-		662	45	261	145	150	118	67	75	125	52	4543	267	373	122	336	181	113	72	81	46	170	84	114	224	483	110
snoRNA_SNORD9_ENSG00000199436.1	14:21860309-21860412:-		53	21	25	5	10	8	5	1	5	6	25	21	56	19	21	17	14	9	10	10	14	21	0	1	27	5
snoRNA_SNORD90_ENSG00000212447.1	9:125642492-125642602:-		1997	455	722	504	531	603	311	160	750	229	1159	237	1598	486	601	471	279	235	408	217	189	552	389	193	1258	148
snoRNA_SNORD92_ENSG00000264994.1	2:29136530-29136614:+		730	296	694	120	746	308	673	272	233	160	1098	765	1182	997	239	430	492	115	541	272	162	277	462	830	906	513
snoRNA_SNORD93_ENSG00000221740.1	7:22896232-22896305:+		3281	18495	60378	326	7645	44415	23137	108794	6018	663	27413	53888	23991	109359	17318	70977	11984	63401	34495	23602	1340	25954	42	127	11074	59584
snoRNA_SNORD94_ENSG00000208772.1	2:86362993-86363129:+		293	152	254	163	267	113	340	72	182	80	695	82	563	197	101	148	171	97	151	62	56	104	88	49	214	153
snoRNA_SNORD95_ENSG00000264549.1	5:180670312-180670379:-		22926	4925	13669	2357	1966	3091	2470	6114	3746	3468	8253	2823	8692	12510	6927	5596	7261	7178	4380	3252	2377	4400	7401	4067	31351	4414
snoRNA_SNORD96A_ENSG00000272296.1	5:180668814-180668892:-		1684	787	1303	106	534	301	347	279	744	289.5	975	297	6342	1202.5	196	1015.5	713	366.5	650	667	135	334	253	450	1151	246.5
snoRNA_SNORD97_ENSG00000238622.1	11:10823014-10823155:-		6258	904	2104	738	1875	1168	1041	1222	935	527	1472	633	4229	1250	1077	595	1547	510	801	199	657	2548	1244	909	8366	1468
snoRNA_SNORD98_ENSG00000221182.1	10:70514929-70514995:+		3131	2816	5451	1073	1491	836	1518	2102	2420	1308	2814	616	1261	2781	1597	1566	1235	1836	2178	778	2286	2730	1812	808	16778	3114
snoRNA_SNORD99_ENSG00000221539.1	1:28905261-28905334:-		11758	26503	15853	2046	6497	9312	6092	9276	11195	4848	5397	3676	46685	21513	9439	5978	9174	1923	9489	4346	2151	1481	2801	5989	4579	3029
snoRNA_snoU13_ENSG00000238327.1	X:23525328-23525430:-		10.5	16.2	11.3	7	8	8.5	56.1	39.1	16.5	27	47.6	26.5	14.8	58.8	0	11.7	121.4	13.7	13.8	87.2	21.3	0	26.6	7	6.5	26.6
snoRNA_snoU13_ENSG00000238639.1_snoRNA_snoU13_ENSG00000239114.1_snoRNA_snoU13_ENSG00000239193.1	16:29448818-29448921:-;16:30290569-30290672:-;16:29550583-29550686:-		84	75.4	336	8	90	33.5	17	136.5	31	64	79.5	47.5	315.5	170.5	50.4	18	75	13.5	22	13.5	143.5	680	26	117	402	104
snoRNA_snoU13_ENSG00000239128.1	3:47292013-47292116:-		4.5	1.7	1.8	0.8	32	3.2	2.2	3	1.8	0.1	4.8	1	3.1	5.8	16.5	1.5	6.9	2	1	6.5	2	14.2	0.2	3.5	24.8	1.3
snoRNA_snoU2_19_ENSG00000201592.1	X:20154424-20154503:-		18032	11783	32523	7612	14247	9241	8337	4986	7146	6908	18828	4190	11111	9319	10593	7297	8265	5855	9312	3818	28249	23649	19675	6066	45156	19745
snoRNA_snoU2_30_ENSG00000201882.1	X:20154184-20154253:-		1356	359	1041	181	531	406	191	142	203	261	721	149	1168	479	706	209	395	749	177	231	587	1712	1492	513	2072	536
snoRNA_U3_ENSG00000199666.1	1:91123307-91123520:+		5.8	4.5	2.2	8	19.6	3.8	17.8	9.5	3.8	10	68.5	18.9	17.5	3.5	5.9	5.7	11.6	1	18.5	2	20.2	11.2	18	0.7	14.2	14.4
snoRNA_U3_ENSG00000199769.1	X:70065931-70066145:-		0.6	2	1.4	1.3	5.3	1.8	9.3	7.1	3.5	3.7	19.8	9.2	25.3	1.3	6.2	6.3	7.2	0.3	8.9	1.9	9.9	6.7	19.8	0.4	15.1	8.2
snoRNA_U3_ENSG00000207215.1	8:98370493-98370702:+		7.2	9.6	4.3	9.7	28.8	6.3	36	21.1	11.9	13.3	70.1	24.4	28.5	5.6	13.5	15.8	17.6	12.8	24.9	5.3	27.9	39.3	24	2.4	23.3	36
snoRNA_U3_ENSG00000212182.1	2:114763018-114763232:-		805.1	744.6	570.7	211.1	2442.7	485.4	5183.9	1164	301.4	289	657.2	1476.1	3780	494.3	1121.2	1333	2397.6	183.7	1972.8	284.2	2853	1952.8	4814.1	104.5	1895.1	1659
snoRNA_U3_ENSG00000212195.1	17:56709003-56709197:-		14	9	14	18	18	15	19	67	15	6	16	16.8	9	10	2	17	1	48	27	12	11	54	3	42	54	18
snoRNA_U3_ENSG00000221461.1	8:124192551-124192765:-		838.2	825.2	590.5	222.8	2513.7	535.5	5483.2	1195	340.6	297.1	715	1515.4	4294.9	522.1	1161.9	1358	2464.7	190.4	2022.7	294.5	2901.2	2095	4953.5	108	1919	1699.6
snoRNA_U3_ENSG00000251836.1	10:120545264-120545475:-		0.2	0.6	0.4	0	0.4	0	3.6	0.8	0	104.3	0.6	1	0.8	0	2	1.4	0.6	0.2	0.8	0	2.8	0.5	13.8	0.2	1.2	1
snoRNA_U3_ENSG00000252299.1	9:90989184-90989274:+		654	556.3	534.2	232.4	2462.7	374.4	4780	1176.5	231.3	295.9	647.4	1567.8	1184.9	269.8	1141.7	1293.8	2462	175.9	1998.1	240.5	3010.8	1783.7	4837.8	65.4	2022.2	1736.9
snoRNA_U3_ENSG00000252792.1	14:68212084-68212191:-		53.4	19.7	66.7	13.6	122.2	43.8	265.3	95.4	11.5	31.3	47.1	62.6	133.7	8.4	141.1	94.9	225.7	16	125	18.4	176.5	81.2	676.9	3.6	90.5	62.6
snoRNA_U8_ENSG00000200026.1	9:38147425-38147558:+		40.3	20.3	15.2	2.3	18.7	12	33.2	45	15.5	52	106.2	11.8	61.3	12.7	28.8	11.5	39.3	6	18.8	32.6	23.8	32.4	31.3	12.3	128.7	57.5
snoRNA_U8_ENSG00000200496.1	11:123172098-123172231:+		5818	1583.5	6.2	42	9	2	893.7	15	590	940	11.8	721.3	24552.3	3027.5	6.3	726.7	19.1	247	1150.3	3805.4	3.3	5.2	239.8	1572.8	855.7	4.8
snoRNA_U8_ENSG00000212144.1	1:234729021-234729148:+		1320.5	439.5	1	18	3.5	0.5	227.7	1	202	401	2.3	314.5	3085.8	701.5	1	223.5	0.3	120	607.3	1571.8	1.5	0.5	63.3	745.8	411.3	1.3
snRNA_RNU1_1_ENSG00000206652.1_snRNA_RNU1_2_ENSG00000207005.1_snRNA_RNU1_3_ENSG00000207513.1_snRNA_RNU1_4_ENSG00000207389.1	1:16840617-16840780:-;1:17222475-17222638:+;1:16993280-16993443:-;1:17067011-17067174:+		1633.2	448.5	1139.6	874.7	3412.7	1796.1	1279.9	1307.9	973.1	286.4	4294.5	1318.1	1743.5	1211.2	737.8	3747.5	2063.8	638	1044.9	1565.3	1055.7	1189.5	899.4	853.6	603.5	1081.7
snRNA_RNU1_117P_ENSG00000252850.1	12:88975416-88975573:+		6.8	4.1	9.9	12.6	10.1	13	22.8	8.2	12.8	9.4	13.3	3.6	5.5	14.8	5.5	26.5	18	6.5	8.3	7	7.7	4.7	10	16.4	19.6	9
snRNA_RNU1_11P_ENSG00000206702.1	6:13214288-13214451:+		42	13.1	64.2	68.7	439.2	251.5	106.5	204	42.9	19.1	414.7	46.9	105.6	41.7	36	446.4	70.1	61.8	66	216.1	28.2	54.9	94.4	27.4	43.6	170.4
snRNA_RNU1_120P_ENSG00000199879.1	1:147735751-147735907:+		16.5	0	1.1	25.1	1.2	10	5.6	0.1	50.1	0.1	24.1	3	9.7	0.2	4.2	22.5	0.1	0	0.3	17.4	14	20.5	0	14.1	30	13.1
snRNA_RNU1_122P_ENSG00000202408.1	1:147806736-147806886:-		28	6	5	36	9	23	50	16	63.1	4	50	1	4	5	31	11	2	11	3	41	31	0	7	25	53	21
snRNA_RNU1_132P_ENSG00000201170.1	1:245297229-245297392:-		1.9	0.8	5.4	8.1	62.2	44.1	19.5	13.4	7.6	2.3	143.4	13.7	24.6	2.4	3.7	100.8	14.2	19.2	21.2	16.4	6.6	2.8	25.4	1.2	2.8	44.8
snRNA_RNU1_136P_ENSG00000206908.1	6:53084059-53084222:+		27.1	5.9	23.3	6.7	47.9	6.8	22.2	15.7	20.1	9.9	16.5	6.3	11.1	33.2	15.4	31.2	38.9	17	19.4	15.5	24.4	9.5	29.9	28.8	11.6	12.9
snRNA_RNU1_138P_ENSG00000206820.1	4:114341479-114341642:+		1	0.3	1.7	1.6	7.4	3.2	6.5	0.5	3.4	1.4	46	2.2	7.3	0.6	2.1	10.9	3.9	2.1	5.3	2.9	3.2	0.6	8	4.3	2.4	9.6
snRNA_RNU1_13P_ENSG00000238825.1_snRNA_RNVU1_11_ENSG00000202064.1	1:143673129-143673290:-;1:147860642-147860803:-		222.7	48.3	46.5	158.3	237	31.4	247.1	158.5	205.3	31.2	983.4	249.3	428.8	81.9	101	540	275.8	84.1	222.1	174.7	351	136.3	89	130.2	28.7	71.8
snRNA_RNU1_148P_ENSG00000207201.1	8:23934510-23934671:-		16.7	6.9	15.3	8.3	17.5	7.7	23.7	38.7	24.3	10	24.9	9.8	6.8	20.2	15.8	51.4	43.7	7.8	20.3	14.2	33.1	3.6	17.8	7.6	65.6	9.7
snRNA_RNU1_16P_ENSG00000202347.1	13:114133230-114133393:-		2.2	0.9	6	8.4	74.1	50	26.1	16.7	8.4	2.7	151.4	15.7	27	4.8	4.2	117.9	15.8	20.3	22.7	20.4	6.7	3	26.4	1.5	3.8	46.7
snRNA_RNU1_18P_ENSG00000199932.1	6:122532794-122532957:+		15.1	3.3	8.6	2.6	4.8	4	9.2	0.6	6.6	5.3	8.8	1.9	0.7	6	11.1	16.9	15.7	6.8	8.4	4	4.7	1.6	4.4	7.5	10.6	7.6
snRNA_RNU1_22P_ENSG00000200204.1	16:3136144-3136301:+		2.5	0.9	4.1	7.2	38	30.6	19.4	7.5	6.8	3	134.6	15.5	19.7	3	5.3	77.3	16.4	16.5	19.9	11.7	8.2	2.6	24.2	1.6	4.4	36.3
snRNA_RNU1_27P_ENSG00000206596.1_snRNA_RNU1_28P_ENSG00000206588.1	14:35015920-35016083:+;14:35025432-35025595:-		793.6	216.8	562.5	404.1	1630.9	806.4	633.4	649.9	466.1	149.2	2154.2	535.2	862	611.1	334.8	1871.4	1020.2	315	523.9	778.2	516.4	381.8	437.4	373.8	296	522
snRNA_RNU1_46P_ENSG00000207154.1	18:48810103-48810266:-		1.5	0.7	3.6	7.8	37.9	28.6	18.3	7.2	5.7	2.3	131.3	13.4	19	2	3.4	77	12.2	16.2	18.6	10.8	6.9	2.2	24.3	1.2	3	35.2
snRNA_RNU1_59P_ENSG00000201699.1	1:144534038-144534199:+		105	3	5	2	5.1	8	0	13	29	0	30.2	13.1	6	13	6	12	6.1	1	1	28	0	13	0.1	18	21	7
snRNA_RNU1_60P_ENSG00000202077.1	17:56736510-56736666:-		8.3	6.2	14.3	17.2	12.9	16.3	6.6	18.2	17.1	1.2	15.2	20.7	6.3	16.4	3.7	30.6	5.2	60.1	19.5	21.6	5.1	19.8	0.6	21.4	57.6	0.6
snRNA_RNU1_67P_ENSG00000207175.1	X:118557705-118557868:+		14.5	4.5	11.4	8.6	15.2	7.4	15.5	5	9.4	8.8	14.6	7.5	5.6	17.2	11.1	37.7	28.2	11.2	16.1	15.5	7.9	3.5	9.3	11.7	19.4	8.8
snRNA_RNU1_82P_ENSG00000212153.1	7:141427784-141427948:+		7.4	4	6.4	6.7	10.2	1.4	15.4	9.7	13.4	6.7	28.3	14	10.6	11.2	12.5	35	46.5	7.2	15.7	12.8	25	3	9.3	2.5	7.8	5.2
snRNA_RNU1_88P_ENSG00000238554.1	6:36607322-36607449:-		12.8	2.3	5.3	6.5	5	1.4	10.5	3.9	4.4	7.4	7.5	2.7	2.7	6.3	20.3	24.8	18.3	4.3	16.6	6.8	5	2.1	3.4	2.8	10	8
snRNA_RNU1_89P_ENSG00000207322.1	4:136917084-136917247:-		10.8	2.7	11.7	11.1	72.8	46.6	27.8	17.9	15.4	5	174.1	27.3	35.5	10.4	12.6	119.7	40.6	23.2	27.6	28.2	15.7	6.2	28.5	7.2	9.4	51
snRNA_RNU2_14P_ENSG00000222985.1	14:65591070-65591260:-		41.1	432.4	71.7	15.8	30.9	31.1	37.3	10.1	50.1	43.2	28.3	4.9	30.9	38.4	32	55	65.1	37.9	40.5	21.4	16.7	21.5	11.8	19.2	62.4	64.3
snRNA_RNU2_16P_ENSG00000222644.1	4:76750607-76750742:-		120	35.1	38.1	14.9	102.2	39.5	47.9	15.5	22.3	20.3	64.6	7.6	41.6	44	41.9	28.7	63.4	34.7	25.6	44.3	42.2	70.7	16.3	12.5	86.5	57.3
snRNA_RNU2_17P_ENSG00000222222.1	1:150209315-150209504:+		397.8	171.6	271.8	104	304.4	445.7	204.3	17.9	169.4	67.5	118.2	118.2	641.7	673.2	104.2	325.6	450.6	103.4	120.1	140.9	55.6	99.8	33.5	128.2	131	186.6
snRNA_RNU2_22P_ENSG00000223198.1	2:232366701-232366912:-		14	6.5	5	2.5	12.3	15	7.7	5.1	3.8	5	14.7	1.3	8.9	7.4	5.7	7.5	7.4	8.2	4.6	9.6	8.1	8.5	5.5	2.5	19.3	9.2
snRNA_RNU2_23P_ENSG00000222477.1	11:64915055-64915249:+		380.8	139.1	172.5	193.1	260.4	209.6	232	34.7	100.5	47.7	304.8	59.3	162.5	93.8	116.3	38.8	172	60.7	46.4	55	34	255.1	63.1	126.9	98.3	61.6
snRNA_RNU2_26P_ENSG00000222440.1_snRNA_RNU2_57P_ENSG00000252468.1	X:91053092-91053282:+;Y:4887117-4887307:+		89.7	159.4	98.9	99.1	364.3	251	702.8	74.6	105.9	43	1788.6	181	196.1	217.3	38.6	757.5	130	127.3	76.2	251.5	35	107.3	57.5	68.6	137.3	302.4
snRNA_RNU2_28P_ENSG00000222389.1	3:81558627-81558815:+		124.6	37.9	41	15.2	107.4	45.7	55.8	17.8	25.6	21.9	70.6	9.5	42.5	47.8	44.3	30.8	68.5	37.2	28.3	47	44.2	73.1	18.2	15.7	96.1	59.1
snRNA_RNU2_29P_ENSG00000222355.1	7:53843829-53844017:+		3.8	0.1	1.4	4.7	7.5	13.8	21.6	2.2	3	1.8	46.5	4	9.8	1.8	1.3	10.9	0.9	1.9	0.6	11.1	0.2	0.3	0.7	1.2	0.8	3.7
snRNA_RNU2_2P_ENSG00000222328.1	11:62609091-62609281:-		4771	2144.6	5401.4	1392.2	6785.7	3352.3	5313.9	937.4	4029.5	1670.1	5841.4	1944.1	10193.3	4572.2	1995.5	3435.1	6636.5	1564.9	2569.1	1771.7	994.7	5560	877.8	3143.8	4433.7	3010
snRNA_RNU2_30P_ENSG00000252018.1	1:53219994-53220134:+		148	51.6	51.3	22.6	124.9	62.7	78.7	22.6	30.8	26.1	85.5	13.5	57.2	60.8	51.9	35.7	80.7	44.6	33.6	51.9	47.5	80.3	26.6	22.3	102.3	65.8
snRNA_RNU2_32P_ENSG00000223125.1	17:39624208-39624398:+		3.3	4.9	3.8	2.1	39.5	1.7	31.9	1.1	4.2	3.3	11.2	4	20.6	4.1	2.4	8.2	11.1	4.5	5.8	11.4	2.8	5.4	2.5	4.3	2.2	7.7
snRNA_RNU2_33P_ENSG00000222276.1	14:96850961-96851152:+		601.7	416.2	612.5	387	2774.9	1779	10570.1	2086.9	541.3	285.4	19319.7	1054	3105.3	1704.4	155.9	5977.9	563.8	1102.3	839.7	8867.9	177.3	876.3	417.8	1316.8	320.4	2067.5
snRNA_RNU2_36P_ENSG00000222293.1	9:89037853-89038043:-		999.2	256.4	1271.2	485.8	1841.7	799.4	3649.1	548.7	1039.2	616.4	3641.3	465.9	3165.3	1009.5	624.3	981.9	1162.4	761.4	860.3	872.9	198.9	2089.2	191.7	1774.4	776.6	1111
snRNA_RNU2_37P_ENSG00000222627.1	3:127793916-127794092:-		2487.6	1070	851	312.7	5891.6	1851.1	27136.4	1478.9	719.6	383.6	23453.3	1440.4	4628.9	3106.1	244.7	4761.3	693.6	3151.8	1848.8	5527.7	393.5	962.5	739.6	5877.2	425	1937.3
snRNA_RNU2_38P_ENSG00000222788.1	1:144944672-144944750:+		143.1	50.9	48.2	28.2	131.2	68.2	68.7	23	50.6	32.4	107.2	15.9	63.4	59.2	50.1	38.2	77.1	47.1	45	80.7	56.5	100.4	32.8	23.1	190.3	78.1
snRNA_RNU2_3P_ENSG00000222076.1	15:96289033-96289223:+		684.4	286.7	483.2	162	521.7	648.4	315.4	37.8	244.7	108.1	273.7	231.7	800.9	1026.6	215.4	478.4	830.3	146.7	173.8	208	84.3	195.9	58.4	177.5	206.3	327
snRNA_RNU2_41P_ENSG00000222923.1	2:115177702-115177879:+		51.6	19.7	25.2	15.5	46.1	33.9	70.2	15.9	28.8	18.6	161.5	11	49.2	22.7	27.9	14.6	40.4	19.6	16.7	18.1	11.9	67.2	29.3	46.8	21.5	14.5
snRNA_RNU2_46P_ENSG00000252847.1	9:98622186-98622298:+		130.1	40.4	45.3	17.8	112	49.4	61.7	19.4	27.9	23.3	73.4	10.5	45.6	52.1	47.1	32.7	76.1	41.2	30.5	48.5	44.5	76.4	18.8	17.8	99.6	61.3
snRNA_RNU2_48P_ENSG00000222626.1	5:157403774-157403964:-		599.2	416	599.2	368.4	2787.2	1767.8	10595.7	2097.6	552.5	293.9	19327.4	1054.5	3116.8	1655.3	169	5982.5	577.3	1112.4	850.6	8860.9	194	885.8	419.7	1318.2	366.5	2086.6
snRNA_RNU2_51P_ENSG00000222640.1	14:70827609-70827805:+		110	30.7	30.9	12	95.5	34.5	40.4	15.8	20.1	16.9	57.5	6.1	38.1	41.4	38.1	25.6	51.6	32	22.4	38.3	40.1	60.3	13.6	11.1	78.4	54.8
snRNA_RNU2_52P_ENSG00000222612.1	20:39652845-39653034:+		134.5	59.5	107	45.9	135.4	165.7	87.5	9.8	69.4	38.1	63.4	37.6	253.3	243.4	35.8	144.7	163	63.5	56.1	88.7	37.1	32.1	21.3	69.4	69	80.8
snRNA_RNU2_56P_ENSG00000252635.1	20:18246334-18246523:-		14.3	10.7	21.5	3.4	16.7	4.9	26.6	5	4.4	7.4	41.4	8	9	21.2	4.1	14.7	40.9	8.8	11	24.3	6.5	6.6	11.9	9.2	10.4	9.2
snRNA_RNU2_58P_ENSG00000252212.1	17:57206637-57206819:-		14	4.4	4	2.5	12.3	14	7.7	4.1	3.6	4.5	14.6	1.3	9.9	7.3	5.5	6.5	7.4	8.2	4.6	9.6	8.1	8.2	5.5	2.5	19.2	8.2
snRNA_RNU2_59P_ENSG00000222414.1	10:103124602-103124792:-		1877.2	590.7	867.7	371.2	1007	1200.1	693.6	136.4	531.7	228.8	1164	473.7	3354.6	1342.6	387.6	685	1181.3	268.9	307.1	468.4	387.1	564.6	242.9	399.7	609.3	713.8
snRNA_RNU2_5P_ENSG00000222465.1	9:72803487-72803666:-		182	77.7	133.7	56.3	184.3	217.5	137.8	24	92.3	45.1	117.7	46.3	289.1	284.3	53.1	169.1	217.7	91.7	76.3	128.5	45.4	65.3	28.2	83.2	91.9	102.3
snRNA_RNU2_61P_ENSG00000223001.1	6:89773219-89773409:-		4926.9	3086.2	2001.6	1064.8	10758.7	3674.4	51709.1	2491.2	1763.7	621.4	30901	2594.5	14984	8210.6	674.9	8028.4	2050.1	4932.1	2443.1	16587.1	756.6	4465.7	1476	14760.2	839.8	3730.2
snRNA_RNU2_63P_ENSG00000222724.1	2:88315873-88316066:-		87.6	26.6	102.5	43.5	60.2	67.5	38.1	16.9	96	47.8	25.3	8.9	48.3	55.1	61.7	78.7	49.5	38.6	55	37.7	15.3	134.2	13.7	24.9	83.5	134.2
snRNA_RNU2_64P_ENSG00000223247.1	3:73160143-73160333:+		84.3	56.2	127.9	37.7	117.5	347.9	103.3	16.6	69.2	31.4	119.2	120.5	100.3	123.3	36.8	70	179.1	35.5	54	70.8	17.8	64.4	29.7	48.1	55.2	27.4
snRNA_RNU2_67P_ENSG00000222729.1	8:110886142-110886247:-		7.1	3.6	8.8	1.4	9.9	7.8	2.9	1.9	2.4	3.2	8.3	1.4	7.4	4.6	5.1	4.3	5.8	4.9	4.7	4.3	5.3	5.1	3.2	1.5	12.6	12.7
snRNA_RNU2_68P_ENSG00000222810.1	X:71596829-71597019:-		3.4	3.3	5.4	2.2	12.6	4.2	42.1	1.8	1.2	7.2	31.9	3.3	12.1	3.6	0.8	6.9	3.4	2.3	3.6	10.3	1.6	3.9	0.9	3.4	1.3	2.8
snRNA_RNU2_6P_ENSG00000223336.1	13:46948536-46948725:-		611.4	285.5	534.7	120.3	554.7	468.3	694	101.6	308.4	208.2	4027.3	358.8	504.6	613.2	198.6	421.9	866.8	240.6	225.9	537	113.8	733.3	177.5	154.7	381.9	280.1
snRNA_RNU2_70P_ENSG00000222650.1	1:236431080-236431258:+		15.8	6.6	27.5	9.1	15.1	6.7	32.5	8	15.6	17.4	31.6	11.1	9.4	24.5	12.3	31.5	82.5	14.7	28	20.6	19.3	7.6	8.8	6	80.6	12.1
snRNA_RNU2_71P_ENSG00000223327.1	8:81497820-81498008:-		6	3.4	6.7	1.8	3.3	2.2	6.5	2.9	2.3	4.7	9.3	3.5	1.7	7.3	3.7	10.3	18.4	5.1	6.1	7.4	4.9	3.3	6.5	1.4	7.6	3.7
snRNA_RNU2_7P_ENSG00000222726.1	13:21186300-21186477:+		309	212	303.1	168.8	1848.7	1143.6	7143.1	1296.4	343	225	16506.8	936.5	1879.2	878	81.8	3878.3	305.5	783.5	640.2	3332.1	130.1	292.3	305	820.5	194.7	1220.8
snRNA_RNU4_1_ENSG00000200795.1	12:120730900-120731040:-		6071.1	14571.1	11210.8	2463	20983.4	4799.9	4629.8	767.5	3004.3	566.4	2862.7	31067.6	46725.1	15850.3	4064.3	1805.4	28625.7	1340.8	3946.7	3765.3	896.1	7255	5219.1	6211.5	15712	3909.6
snRNA_RNU4_2_ENSG00000202538.1	12:120729566-120729706:-		1270.1	1685.5	2138.5	791.9	2758.4	973.4	1848.4	196.5	700.4	467.6	795.9	3905.5	5646.5	2438.1	1181.2	451.1	3728.4	560.5	1209.2	591.5	453.1	2944.4	1809.2	1358.7	3650	837.7
snRNA_RNU4_23P_ENSG00000199709.1	11:122797742-122797881:+		5.5	2.3	4.5	1	4.5	0.5	17.1	7.3	6	6.7	1.3	1.5	0.3	6.8	3.1	9.8	21.1	3	12.5	1	2	2.3	2.5	2	14.8	2.5
snRNA_RNU4_25P_ENSG00000222501.1	8:129022628-129022857:-		5.3	1.3	5.2	4.8	7.3	6.5	7.4	2.6	9.1	4.5	9.1	2.2	2.4	3.7	2.4	3.8	9.2	6.2	16.3	8.6	6.7	5.3	3.2	4.4	25	6.6
snRNA_RNU4_39P_ENSG00000199325.1	11:66382435-66382561:-		5.1	2	3.8	2.2	4.9	2.7	6.2	5.9	4	7.6	11.9	5.8	6.5	4.3	2.4	5.3	7	3.8	24.1	8.7	11.2	2.2	5.7	9.2	23.2	6.9
snRNA_RNU4_46P_ENSG00000222750.1	16:19509932-19510069:+		41.5	49.7	72	182.6	84.8	153.1	39.7	40.4	135.3	32.1	120.1	51.3	159.6	90.8	33.7	52.8	54.5	34.6	210.8	127.6	41.5	120.2	89	86	2852.1	157.7
snRNA_RNU4_4P_ENSG00000201458.1	3:172514219-172514348:-		12.3	4.2	8.8	7.3	14	9.6	11.9	5.6	11.1	4.5	11.7	4.4	4.9	7.6	4.3	9.5	23.1	9.1	21.8	15.5	7.9	6.6	4.5	14.7	32.7	9.7
snRNA_RNU4_52P_ENSG00000206936.1	X:48939686-48939823:+		7.5	4.3	9	1.5	7.3	1.5	45.6	11.8	8	6.2	4.6	4.5	7.8	13.6	3.1	9.8	21.4	7	30.5	6	1.5	1.3	4.1	3.1	16.3	1.5
snRNA_RNU4_6P_ENSG00000222736.1	X:16893269-16893390:-		10.4	3	9.4	4.8	7.4	7.2	39	9.3	4.1	6.5	37.6	4.8	26.5	12.1	9.3	5.1	20.2	5.8	25.5	10.1	10.7	1.4	5.3	10.7	36.6	12.9
snRNA_RNU4_78P_ENSG00000222872.1	3:42263332-42263457:+		0.5	3.5	1.5	0.5	16.5	0.5	44.5	18.5	13.5	0.5	8.5	18.5	15	17.1	0	30	14.3	27.5	15	94	1.5	3	3.3	21.5	2	7.5
snRNA_RNU4_7P_ENSG00000201628.1	6:150647759-150647899:-		6.4	8.9	9	1.7	16.6	4	3.8	5.8	2.6	2.1	4.2	7.5	14.1	9.8	2.5	17.9	21.6	4.6	8	10.6	2.1	4.1	5.3	3.6	14.1	3.3
snRNA_RNU4_82P_ENSG00000199313.1	9:127649689-127649828:-		45.3	11.9	36.9	12.4	26.8	31	16	21.4	23	8	37.5	32.1	26.8	38.6	8.9	28.9	51.3	14.4	38.4	27.6	17.7	28.1	32.7	26.8	134	33
snRNA_RNU4ATAC_ENSG00000264229.1	2:122288457-122288583:+		97.2	32.9	103.5	39.3	204	60.8	128.7	91.5	62.3	28	115.7	35.9	305.2	99.8	53.7	109.4	160.9	88.2	54.5	129.6	87.5	89.5	49.5	90.7	166.7	75.7
snRNA_RNU5A_1_ENSG00000199568.1	15:65588389-65588504:+		4637.9	2322.5	3704.5	1274.9	2991.9	2467	540.8	725.3	2324.6	1363.3	1787	20503.3	3445.2	2200.6	1995.7	921.7	1530.7	1491.8	934	584.7	589.9	2825.8	1609.4	1286.6	2112.3	1538.3
snRNA_RNU5A_6P_ENSG00000206863.1	18:21704134-21704249:-		11	1.5	7.5	17	9.5	124.5	7	15	29	3.5	43	11.8	5	8	23.3	7.5	4	42.5	6	11.8	5	85	56.1	2.5	19	15.8
snRNA_RNU5A_8P_ENSG00000200972.1	1:210547498-210547611:-		194.9	193.6	153.8	81.2	102.6	141	19.7	104.3	56.6	36.6	15.4	110.1	95.5	72.3	37.8	127.9	204.8	32.6	111.3	111.5	44.9	42.2	5.2	17.2	173.8	31
snRNA_RNU5B_1_ENSG00000200156.1	15:65597015-65597130:+		2024.2	909.4	1876.8	720.2	1352.5	975.4	376.3	539.5	720	712.9	1197.4	2629.5	931.7	907.9	984.8	504	1065.2	1114.5	547.5	390.2	415.6	1222.7	1049	657	1608.9	530.8
snRNA_RNU5D_1_ENSG00000200169.1	1:45196727-45196842:-		202.9	450.6	892	204.9	700.3	461.6	244.2	184.2	3207.6	120.2	254.3	288.4	286.8	182.3	320	242.1	715.6	514.2	68.2	193.9	70.8	1288.3	55.8	353.6	250.7	632.6
snRNA_RNU5D_2P_ENSG00000252521.1	9:135297028-135297077:+		2.6	3.8	5.7	4	4.4	0.9	3.4	2.7	2.1	8.2	2.5	1.8	0	2.9	4.8	5.2	8.4	10.8	4.1	5.5	2.6	3.7	2.5	5.5	36.2	3.3
snRNA_RNU5E_1_ENSG00000199347.1	1:11968209-11968328:+		1165.9	3140.2	1705.5	1450.6	3766.5	7455	1520.7	4042.4	2269.2	322	652.8	4357.7	2691	6877.3	2183	7705.8	7025.2	3200.7	3097.4	4166.6	423.2	862.5	729.2	738.6	2441.5	3870.8
snRNA_RNU5E_4P_ENSG00000201801.1	1:11969865-11969984:-		72.4	148.4	69.5	53.3	119.4	303.3	47.2	97	133.6	53.8	25.3	142.2	172.2	196.1	112.2	44.7	287.6	123.2	116.4	105.8	42.4	70.8	48.2	107.4	303.8	149.1
snRNA_RNU5E_6P_ENSG00000202444.1	1:45285555-45285669:-		94.8	119.2	374.9	84.5	49.9	182.1	40.7	66.5	9.3	57.6	47.9	94.1	101.3	66.1	5.3	127.4	74.3	9.4	120.8	149.3	40.8	56.7	1.9	126.6	11.8	97.4
snRNA_RNU5F_1_ENSG00000199377.1	1:45187458-45187574:-		228	240.3	258.4	9.2	401.4	192.4	132.8	43.8	182.1	320.8	33.2	145.4	13.7	469.3	400.8	146.7	43.2	281.8	241	550.2	5.3	465.3	6.3	461.9	6.6	241.5
snRNA_RNU6_1_ENSG00000206625.1	15:68132277-68132383:-		44.7	17.9	31.3	15.9	39.2	14.2	19.8	2.6	10.6	9.4	21.2	7.8	46.9	30.5	11.6	12	35.5	11.5	12.4	10.3	8.1	53.4	5.6	16.9	30.9	16.5
snRNA_RNU6_106P_ENSG00000207134.1	1:155328503-155328609:-		12.1	13.1	14.2	3	5	3.1	4	9	12	3	55.1	3	18	32	4	5.1	9.1	5	3.1	2	20	23.1	1.1	4	16.4	5
snRNA_RNU6_10P_ENSG00000206763.1	7:92331022-92331128:-		19.6	8.3	16.5	6	14.9	5.5	13.3	1	4.7	4.2	10.7	2.3	29.5	18.4	5.8	7.6	13.1	5.1	7.2	5	3.6	9.8	2.9	8.2	10.6	6.2
snRNA_RNU6_11P_ENSG00000201104.1_snRNA_RNU6_37P_ENSG00000199562.1	7:123430659-123430765:-;1:10359024-10359130:+		86.8	34.6	61.8	30.8	76.1	26.5	38.3	5.1	20.5	18.7	42.2	14.7	88.8	60.8	22.9	23.7	70.1	22.2	24.2	19.5	16.1	105.6	9.7	35.2	57.6	31.4
snRNA_RNU6_1201P_ENSG00000206954.1	17:46166040-46166146:-		18.5	3.9	10.9	7	16.9	6.8	5.3	0.7	3	2.9	6	3.7	5.9	4.6	3.4	2.3	12.1	5.1	4.1	3.3	1.4	30.4	0.8	4.1	15.9	8.4
snRNA_RNU6_1225P_ENSG00000252145.1	X:67321910-67321974:-		15.2	6.2	10.3	8.2	18.8	7.8	3.2	0.8	4	3.7	7.8	3.6	7.3	7.9	4.4	3.6	16.7	3.9	4.1	3.7	1.8	36.4	1.3	6.6	16.2	8.3
snRNA_RNU6_1249P_ENSG00000200107.1	17:53629171-53629281:+		14.4	4.6	10.2	5.9	8.2	3.9	2.8	0.8	2	3.4	5.8	2.7	5.6	5.7	2.8	2.8	9.3	2.5	3.4	2.6	1.4	17.6	0.6	4.9	14.5	5.9
snRNA_RNU6_12P_ENSG00000207334.1	8:119988752-119988858:+		26.8	9.7	16.8	10.7	25.1	9.7	8.1	2.1	6	6.7	13.1	5.6	17.2	12.5	6.9	5.9	24.1	7.3	7.5	5.7	5.3	43.7	2.4	8.6	23.5	11.4
snRNA_RNU6_13P_ENSG00000206975.1	8:57829643-57829749:+		26.1	9.5	16.7	10.6	24.6	9.4	7.8	2	6.1	6.7	13	5.5	15.7	12.5	6.7	5.8	24	7.3	7.3	5.8	5.3	43.1	2.3	8.5	21.5	10.9
snRNA_RNU6_14P_ENSG00000207360.1	9:15776179-15776284:-		15.1	4.4	10.1	4.6	13.6	4.9	6	1.6	5.7	2.9	8.6	2.8	10.5	7	4.2	3.9	12.4	6.5	5.3	3.1	3.8	30.1	1.3	5	8.3	5.4
snRNA_RNU6_15P_ENSG00000207264.1	10:21610890-21610996:+		41.4	16.5	29	15	36	12.9	18.1	2.2	9.3	7.6	19.5	6.9	41.8	28.9	10.8	11.3	33.7	9.9	11.2	9.2	7.3	47.9	4.5	15.9	27.1	15
snRNA_RNU6_16P_ENSG00000207113.1	11:88345973-88346079:-		28.9	12.6	21	12.2	29.2	11.9	10.6	1.3	7.3	5.4	14.7	5.9	28.7	22.5	7.9	8.6	24.3	6.9	7	7.4	3.8	42.1	3.6	13.1	22.3	11.7
snRNA_RNU6_17P_ENSG00000206972.1_snRNA_RNU6_18P_ENSG00000207257.1	15:30546605-30546711:-;15:32576353-32576459:+		59.3	19.9	36.7	22.6	61.1	24.7	18.1	4.1	11.9	14	28.4	9.9	46.4	28.2	14.8	13.2	50	18.5	15.8	14.3	10.7	91.6	6.7	18	45.6	24.4
snRNA_RNU6_2_ENSG00000207357.1	19:1021521-1021627:+		44	17.5	31.1	16	38.8	13.9	19.5	2.6	10.6	9.4	21.1	7.6	45.4	30.5	11.5	11.9	35.5	11.5	12.2	10.4	8.1	52.9	5.6	16.8	28.9	16
snRNA_RNU6_20P_ENSG00000206833.1	16:57864440-57864546:-		15.8	6.4	10.5	8.6	20.3	8.3	3.6	0.9	4.4	3.9	8.3	3.9	8.6	8.1	4.4	3.6	17	4.4	4.3	4.4	1.9	37.1	1.4	6.9	16.6	8.5
snRNA_RNU6_25P_ENSG00000206600.1	3:194935516-194935622:+		34.8	13.9	24	12.3	31.6	12	10.2	2.1	8	6.3	17.6	6.3	22.9	23.6	8.3	9.4	29.1	8.8	9.3	8.2	6.2	43.9	3.9	13.1	25.1	13.2
snRNA_RNU6_28P_ENSG00000199248.1	22:31875369-31875475:-		12	3.9	9	4.1	7.5	3.5	7.6	0.6	3	2.1	7.4	1.2	19.4	7.2	3.3	5	5.3	3.2	3.3	3.6	3	5.4	1.8	5.3	7.1	3.2
snRNA_RNU6_29P_ENSG00000207367.1	X:48635380-48635486:-		41	14.5	27.8	16.1	42.2	26.9	15.9	2.1	9.9	7.8	22.1	7	41.2	25.3	10.1	11	31.5	17.1	10.5	12.4	11.9	47.2	7.1	14.8	33.1	15.7
snRNA_RNU6_32P_ENSG00000206675.1	4:39299225-39299331:-		26.8	9.7	16.8	10.6	26.1	9.7	8.1	2.1	6	6.7	13.1	5.6	16.7	12.5	6.9	5.9	24.1	7.3	7.5	5.7	5.3	43.7	2.4	8.6	23.5	11.4
snRNA_RNU6_33P_ENSG00000207524.1	4:89605999-89606105:-		36.1	16.1	26.7	16.1	38.1	15.8	18	1.9	9.9	9.1	17.9	7.2	45	27.3	10.1	10.6	30.4	11.7	10	9.8	5.4	50.9	5.1	16.2	27.2	14.9
snRNA_RNU6_36P_ENSG00000206899.1	12:98115494-98115600:+		36.1	15.8	26.5	14.7	35.4	13.8	16.7	2	9.7	8.6	17.4	7.1	41.5	27	10.2	10.3	30.5	9.7	10.2	9.2	5.4	50.1	4.5	15.7	28	14.5
snRNA_RNU6_39P_ENSG00000207072.1	18:66526171-66526277:+		15.5	5	10	5.2	14.8	5.8	7.4	2.1	4.9	4.8	8.8	1.9	13.9	8.1	4.9	4.4	13.2	6.7	6.3	4.2	4.3	33.3	2.1	6.4	10.2	6.1
snRNA_RNU6_3P_ENSG00000207041.1	X:140212215-140212321:-		52.9	18.4	37.8	21.2	53.2	29.8	25.4	2.6	13	11	26.1	9.2	65.6	33.1	13.6	14.9	38.1	20.4	14.2	15	14.5	59.9	9.7	19.5	37.1	18.7
snRNA_RNU6_41P_ENSG00000207472.1	1:182951347-182951453:-		24.8	8.9	15.6	9.7	23.1	8.5	6.3	1.6	5.3	4.8	11.7	5.1	12.1	11.7	6	5.4	22.8	5.9	6.6	4.6	4.8	39.1	1.7	7.5	19.9	10.4
snRNA_RNU6_42P_ENSG00000206892.1	3:196511851-196511957:-		21	9	17.8	6.7	16.8	6.5	14.1	1.2	5.6	5.8	11.7	2.5	32.2	19.2	6.3	7.9	13.4	6.6	7.7	5.9	3.9	13.7	3.3	10	12	7.7
snRNA_RNU6_48P_ENSG00000206888.1	1:27651710-27651816:+		25.1	11.5	18.7	10.9	28.2	11.4	6.9	1.3	7	5.3	13.4	5.4	17.1	19.6	6.5	7.6	23	6.6	6.7	6.7	3.3	41.5	3.3	11.4	21.6	11.1
snRNA_RNU6_4P_ENSG00000206932.1	3:180949525-180949631:+		46.1	18.3	32.5	16.9	44.4	16.8	20.6	2.6	10.7	10	22.3	8.2	51.4	31.9	11.9	12.6	36.6	13.6	12.8	11.8	8.3	57.2	5.8	17.6	30.9	17.1
snRNA_RNU6_5P_ENSG00000206965.1	2:175422694-175422800:-		44.7	17.9	31.3	15.9	39.2	14.2	19.6	2.6	10.6	9.4	21.2	7.8	46.4	30.5	11.9	12	35.5	11.5	12.4	10.3	8.1	53.1	5	16.9	30.9	16.3
snRNA_RNU6_671P_ENSG00000239178.1	12:45948373-45948442:-		26.7	10.8	16.9	9.8	26	8.6	6.5	1.6	5.2	4.8	11.8	5	13.3	19.2	6.5	5.7	24.7	6.2	7	5.2	4.7	40.4	2.3	8.7	19.7	10.6
snRNA_RNU6_6P_ENSG00000272055.1	10:13259269-13259375:+		44.7	17.9	31.3	15.9	39.2	14.2	19.6	2.6	10.6	9.4	21.2	7.8	46.4	30.5	11.6	12	35.5	11.5	12.4	10.3	8.1	53.1	5	16.9	30.9	16.3
snRNA_RNU6_7_ENSG00000201654.1_snRNA_RNU6_8_ENSG00000202337.1	14:32671251-32671357:+;14:32672369-32672475:-		87	34.6	61.9	31	76.2	26.9	38.8	5.1	20.5	18.7	41.6	14.7	89.2	60.8	22.9	23.7	70.3	22.5	24.3	19.7	16.1	105.6	11	33.2	57.3	31.8
snRNA_RNU6_707P_ENSG00000201517.1	X:48013408-48013502:-		14.9	6.1	12.3	3.5	10.8	4.7	7.5	0.7	3.4	2.6	8.8	1.6	18	14.6	4.1	6.2	8.1	3.5	4.9	4.2	2.3	5.7	2.4	6.3	8.4	4.4
snRNA_RNU6_70P_ENSG00000252247.1	13:27917785-27917883:-		10.6	3.2	7	3.9	11	4.4	4.1	2	3.8	1.9	6	1.3	7.2	4.9	3	2.8	8.5	3.5	3.2	2.7	3.3	26.7	1.2	4.6	6.3	4.8
snRNA_RNU6_737P_ENSG00000202240.1	18:54951833-54951939:-		13.5	5.1	9.2	7.7	16	7.3	3.3	0.8	3.6	3.8	7.1	3.1	6.7	6.3	3.9	3.1	14.2	3.6	3.7	3.4	1.7	32.8	1.1	5.7	15.5	7.7
snRNA_RNU6_761P_ENSG00000206875.1	6:41986146-41986252:-		17.2	8.5	11.8	8.4	21.8	8.1	3.5	0.9	6.3	3.9	8.1	4.2	8.4	16.2	4.8	3.9	18.8	4.4	4.4	4.1	1.8	38.4	1.8	7.4	16.7	8.6
snRNA_RNU6_820P_ENSG00000207000.1	9:71550789-71550895:-		15.4	6.5	10.5	8.3	18.9	8	3.3	0.9	4.3	3.9	7.9	4.3	7.1	8	4.3	3.6	17	4	4	3.5	2	36	1.2	6.2	16.7	8.4
snRNA_RNU6_9_ENSG00000207507.1	19:893484-893590:+		60.4	20.4	42.8	27.2	59.2	29.8	25.6	3.6	14	11	32.1	10.2	67.6	37.1	13.6	17.9	44.1	20.4	16.2	17	17.5	64.2	11.3	19.5	44.1	18.8
snRNA_RNU6_98P_ENSG00000206900.1	X:131714145-131714251:-		13.2	4.8	10.1	4.4	8.4	3.6	8.3	0.7	3.3	2.4	8.2	1.6	20.6	8.2	3.6	5.6	6.6	3.6	3.9	3.7	3.4	6.2	2	6	7.9	3.6
snRNA_RNU6ATAC_ENSG00000221676.1	9:137029561-137029686:-		33.6	18.7	15.5	8.5	29.7	9.4	28.6	6.3	13.9	8.8	19.4	6.9	102.5	17.5	9.2	10.9	14.8	16.9	13.6	26.6	6.8	34.8	15.7	23.4	31.1	18
snRNA_RNU6ATAC2P_ENSG00000210678.1	5:55593391-55593516:-		20.8	11	10.5	7.7	17.5	6.9	12.6	2.6	6	7.7	7	4.9	38	6.3	5.3	7.8	7.8	8.5	5.9	6	4.1	17.4	5.9	9.1	13.5	9.5
snRNA_RNU6ATAC31P_ENSG00000221440.1	4:89127579-89127704:-		6.3	7.3	3.5	0.8	6.9	2.5	12.8	2	5.8	3.1	6.9	1	38.4	11.2	1.8	3.8	2.2	7.3	7.8	14.9	2.3	16.4	1.8	10.2	14.6	7.6
snRNA_RNU7_1_ENSG00000238923.1	12:7052979-7053041:+		62.1	953	1953.2	314.6	470.5	141.6	970.9	129.2	97.2	219.6	2012	1126	761.9	224.8	168.9	158.4	544.4	64.4	262.8	358.6	151.9	452.8	181.3	522.6	695.8	284.4
snRNA_RNU7_19P_ENSG00000238959.1	3:73076959-73077024:+		2	2	5.2	3.5	4.8	5.2	31.8	7.2	3.7	18.1	255.3	2.6	10	2.7	7	5.4	3.3	0.9	3.3	14.1	5.6	8.5	8.5	7.7	13.3	8
snRNA_RNU7_3P_ENSG00000252244.1	6:149838092-149838153:+		1.1	1	3.7	2.1	2	3.8	23.3	6.7	3.2	16.1	221.5	1	4	1.8	4.9	5.4	3.4	0.4	1.3	12.6	4.4	6.3	7	8.6	10.8	7.4
snRNA_RNVU1_1_ENSG00000238603.1_snRNA_RNVU1_10_ENSG00000207340.1	1:143647014-143647177:-;1:147834502-147834665:-		147	52.1	193.3	171.2	973.8	554.4	280.5	443.6	145.4	59.9	926.3	121.4	266.3	180.9	117	1060.2	275.8	153.4	186.1	493	103	129.5	225	105.7	134.8	377.3
snRNA_RNVU1_13_ENSG00000212456.1	1:147994146-147994313:+		26.9	2	9.7	14.6	42.7	46.4	21.9	17.3	27	3.7	148.7	16.2	28	7.7	7.9	86	35.4	18	26.1	12.8	25.3	18.4	29.4	15.9	37.7	51
snRNA_RNVU1_14_ENSG00000207501.1	1:148241465-148241628:+		54.1	13.8	21.2	63.4	74.3	36.3	60.4	48.6	180.7	12	78.3	45.1	18.9	36.4	61.5	87.3	44.3	25.5	54.1	61.3	101.8	53.5	80.1	60.2	183.4	52
snRNA_RNVU1_15_ENSG00000207205.1	1:148604908-148605072:-		123.3	23.2	31.1	90.3	121.7	21.7	125.2	76.7	98.7	18.6	499.4	133	218.2	47.8	55	265.4	137.4	41	128.8	112.9	182.1	84.3	41.2	69.6	11.8	44.4
snRNA_RNVU1_16_ENSG00000206968.1	1:148766938-148767102:-		25.7	1.2	14.5	22.6	7.4	7.7	7.4	0.9	2.2	7.1	18.4	11.9	6.7	15.5	5.4	10.6	9.6	2.4	24.7	28.5	10.4	17.3	0.8	9.3	2.1	12.6
snRNA_RNVU1_17_ENSG00000207349.1	1:149194106-149194269:-		194.3	44.6	72.1	89.1	166	60.7	126.3	81.4	115.4	16.5	510.4	154.3	243.6	105.1	67.6	304.8	205.6	43.2	132.4	94.9	179.3	91.9	50.8	77.5	24.7	47.2
snRNA_RNVU1_18_ENSG00000206737.1	1:149224058-149224221:-		395.8	107.4	279.9	201.2	810.7	398.5	317.6	324.5	235.2	71.1	1072	264.8	428.4	301.6	167.2	933.2	513.7	156.8	261.2	389.3	259.1	185.5	214.6	185	146.1	263.1
snRNA_RNVU1_19_ENSG00000212544.1	1:149514090-149514256:-		54.9	10.4	55.6	64.9	449.9	255.7	87.9	207.3	47.8	9.9	417.9	45.2	109.8	31.1	30.3	442.6	67.5	62.2	65.8	221.2	30	56.2	87.4	31.2	37	170.8
snRNA_RNVU1_6_ENSG00000201558.1	1:145382757-145382920:+		25.3	6.5	7.7	80.3	48.3	35.8	18.6	40.1	86.2	11.2	46.3	29.2	14.1	7.8	26.5	53.7	47.6	7.7	43.2	73.3	41.2	90	25.4	56	32	27.3
snRNA_RNVU1_7_ENSG00000207418.1_snRNA_RNVU1_9_ENSG00000206585.1	1:145969270-145969433:-;1:147511004-147511167:-		698.1	123.1	417.6	446.7	1425	720.7	540.7	552.2	509	112.7	2407.9	361.5	576.6	427.4	247.3	1640	649.1	224.4	292.3	931	348.2	309.6	339.7	223.8	252.4	468.6
snRNA_U4_ENSG00000272160.1	10:111629616-111629750:+		3.3	1	12	3.4	1.7	1.3	3.3	7	6.3	2	8	4.1	4.1	11.7	1.1	3.8	9.3	4.3	17.6	6.6	8.8	1.8	19.7	8.7	30.3	14
snRNA_U6_ENSG00000272292.1	1:180727858-180727953:+		12	3.9	7.2	3.9	12.9	4.4	4.8	1.2	4.2	2.9	7.8	1.8	9	6	3.5	3.4	9.6	4.4	3.9	3.1	3.8	28.5	1.3	4.3	6.4	5.1
tRNA_nmt_tRNA_Gln_TTG_1_1_tRNA_nmt_tRNA_Gln_TTG_13_1_tRNA_nmt_tRNA_Gln_TTG_3_1_tRNA_nmt_tRNA_Gln_TTG_6_1_tRNA_nmt_tRNA_Gln_TTG_7_1_tRNA_nmt_tRNA_Gln_TTG_9_1_tRNA_tRNA_Gln_TTG_1_1_tRNA_tRNA_Gln_TTG_2_1_tRNA_tRNA_Gln_TTG_3_1_tRNA_tRNA_Gln_TTG_3_2_tRNA_tRNA_Gln_TTG_3_3_tRNA_tRNA_Gln_TTG_4_1_tRNA_tRNA_Gln_TTG_6_1	X:55206666-55206737:+,Homo_sapiens_nmt-tRNA-Gln-TTG-1-1:1-72:+;7:57253980-57254051:-,Homo_sapiens_nmt-tRNA-Gln-TTG-13-1:1-72:+;2:117782509-117782580:-,Homo_sapiens_nmt-tRNA-Gln-TTG-3-1:1-72:+;12:50211190-50211264:-,Homo_sapiens_nmt-tRNA-Gln-TTG-6-1:1-75:+;2:131029911-131029982:-,Homo_sapiens_nmt-tRNA-Gln-TTG-7-1:1-72:+;2:132143133-132143204:+,Homo_sapiens_nmt-tRNA-Gln-TTG-9-1:1-72:+;17:47269890-4…	TAGGACATGGTGTGATAGGTAGCATGGAGAATTTTGGATTCTCAGGGGTAGGTTCAATTCCTACAGTTCTAG;TAGGACGTGGTGTGATAGGTAGCATGGGGAATTTTGGATTCTCAGGGGTGGGTTCAATTCCTATAGTTCTAG;TAGGACATGGTGTAATAGGTAGAATGGAGAATTTTGAATTCTCAGGGGTAGGTTCAATTCCTATAGTTCTAG;TCTAGGAtgTGGTGTGATAGGTAGCATGGAGAATTTTGGATTCTCAGGGGTAGGTTCAATTCCTATaTTCTAGAA;TAGGACGTGGTGTGATAGGTAGCATGGAGAATTTTGGATTCTCAGGGATGGGTTCAATTCCTATAGTCCTAG;TAGGACGTGGTGTGATAGGTAGCACGGAGAA…	1942.8	2472.4	3730.5	2972.4	3347	3499.6	2169.8	3233.4	4854	10242.7	4348	2454.6	2973.1	5070.5	3436.4	2462.2	4057.8	3861.4	3142.6	1472.3	5506.9	14437.9	2317.2	5739.5	18732.6	5004.1
tRNA_nmt_tRNA_Leu_TAA_1_1_tRNA_nmt_tRNA_Leu_TAA_4_1_tRNA_tRNA_Leu_TAA_1_1_tRNA_tRNA_Leu_TAA_2_1_tRNA_tRNA_Leu_TAA_3_1_tRNA_tRNA_Leu_TAA_4_1_tRNA_tRNA_Leu_TAA_5_1_tRNA_tRNA_Leu_TAA_chr11_12	4:156384978-156385052:-,Homo_sapiens_nmt-tRNA-Leu-TAA-1-1:1-75:+;X:55207755-55207829:-,Homo_sapiens_nmt-tRNA-Leu-TAA-4-1:1-75:+;6:144537684-144537766:+,Homo_sapiens_tRNA-Leu-TAA-1-1:1-83:+;6:27688898-27688980:-,Homo_sapiens_tRNA-Leu-TAA-2-1:1-83:+;11:59319228-59319310:+,Homo_sapiens_tRNA-Leu-TAA-3-1:1-83:+;6:27198334-27198416:-,Homo_sapiens_tRNA-Leu-TAA-4-1:1-83:+;6:69914378-69914460:+,Homo_sapie…	GTTAAGATGGCAGAGCCtGGTaATTGCATAAAACTTAAAATTTTATAAtCAGAGGTTCAACTCCTCTTCTTAACA;GTTAAGATGGCAGAGCCcGGCaATTGCATAAGACTTAAAACTTTATAAtCAGAGGTTCAACTCCTCTCATTAACA;ACCAGGATGGCCGAGTGGTtAAGGCGTTGGACTTAAGATCCAATGGACATATGTCCGCGTGGGTTCGAACCCCACTCCTGGTA;ACCGGGATGGCCGAGTGGTtAAGGCGTTGGACTTAAGATCCAATGGGCTGGTGCCCGCGTGGGTTCGAACCCCACTCTCGGTA;ACCAGAATGGCCGAGTGGTtAAGGCGTTGGACTTAAGATCCAATGGATTCATATCCGCGTGGGTTCGAACCCCACTTCT…	467.2	454.8	398.4	409.1	689.9	280.6	374.2	1339.3	576.9	282.6	1270.6	636.5	1391.9	785.6	422.4	744.4	815.4	1009.7	437.2	1414.9	1756.7	1447.2	705.3	979.8	1154.5	572.9
tRNA_nmt_tRNA_Ser_TGA_1_1_tRNA_nmt_tRNA_Ser_TGA_2_1_tRNA_nmt_tRNA_Ser_TGA_3_1_tRNA_tRNA_Ser_TGA_1_1_tRNA_tRNA_Ser_TGA_2_1_tRNA_tRNA_Ser_TGA_3_1_tRNA_tRNA_Ser_TGA_4_1	2:131033024-131033093:-,Homo_sapiens_nmt-tRNA-Ser-TGA-1-1:1-70:+;2:132140142-132140211:+,Homo_sapiens_nmt-tRNA-Ser-TGA-2-1:1-70:+;17:22028179-22028247:-,Homo_sapiens_nmt-tRNA-Ser-TGA-3-1:1-69:+;10:69524261-69524342:+,Homo_sapiens_tRNA-Ser-TGA-1-1:1-82:+;6:27513468-27513549:+,Homo_sapiens_tRNA-Ser-TGA-2-1:1-82:+;6:26312824-26312905:-,Homo_sapiens_tRNA-Ser-TGA-3-1:1-82:+;6:27473607-27473688:-,Homo_…	GAGAAGGTcACAGAGGTtATGGGATTGGCTTGAAACCAGTCTGtGGGGGGTTCGATTCCCTCCTTTTTCA;GAGAAGGTcATAGAGGTtATGGGATTGGCTTGAAACCAGTCTCTGGGGGGTTCGATTCCCTCCTTTTTCA;GAAAAAGTCATAGGGGTTATGAGGCTGGCTTGAAACCAGCCTtAGGAGGTTCAATTCCTTCCTTTTTTG;GCAGCGATGGCCGAGTGGTtAAGGCGTTGGACTTGAAATCCAATGGGGTCTCCCCGCGCAGGTTCGAACCCTGCTCGCTGCG;GTAGTCGTGGCCGAGTGGTtAAGGCGATGGACTTGAAATCCATTGGGGTTTCCCCGCGCAGGTTCGAATCCTGCCGACTACG;GTAGTCGTGGCCGAGTGGTtA…	576.8	444.9	619.2	275.6	418.3	121.4	116.3	283.2	242.1	388.2	479.3	446.4	149.1	969.8	251.9	1024.1	463.5	669.8	344.9	330.1	539.4	465.4	222.1	444.1	1490.3	614.7
tRNA_nmt_tRNA_Tyr_GTA_chr17_32_tRNA_nmt_tRNA_Tyr_GTA_chr17_33_tRNA_nmt_tRNA_Tyr_GTA_chr2_10_tRNA_nmt_tRNA_Tyr_GTA_chr4_1_tRNA_tRNA_Tyr_GTA_10_1_tRNA_tRNA_Tyr_GTA_1_1_tRNA_tRNA_Tyr_GTA_11_1_tRNA_tRNA_Tyr_GTA_2_1_tRNA_tRNA_Tyr_GTA_3_1_tRNA_tRNA_Tyr_GTA_4_1_tRNA_tRNA_Tyr_GTA_5_1_tRNA_tRNA_Tyr_GTA_5_2_tRNA_tRNA_Tyr_GTA_5_3_tRNA_tRNA_Tyr_GTA_5_4_tRNA_tRNA_Tyr_GTA_5_5_tRNA_tRNA_Tyr_GTA_6_1_tRNA_tRNA_Ty…	17:22026577-22026632:-,Homo_sapiens_nmt-tRNA-Tyr-GTA-chr17-32:1-56:+;17:19508680-19508745:-,Homo_sapiens_nmt-tRNA-Tyr-GTA-chr17-33:1-66:+;2:156120289-156120354:+,Homo_sapiens_nmt-tRNA-Tyr-GTA-chr2-10:1-66:+;4:156382402-156382467:+,Homo_sapiens_nmt-tRNA-Tyr-GTA-chr4-1:1-66:+;7:149255133-149255205:+,Homo_sapiens_tRNA-Tyr-GTA-10-1:1-73:+;6:26569086-26569176:+,Homo_sapiens_tRNA-Tyr-GTA-1-1:1-73:+;7:1…	GGTAAGATGGCTGAGCAAAGCATTAGACTGTAAATCTAAAAACTCTCTTTTTACCA;GGTAAAATGGCTGAGTAAGCATGAGACTGTAAATCTAAAGaCAGAGGTCAAGACCTCTTTTTACCA;CGTAAAATGGCTGAGTAAGGCATTAGACTGTAAATCTAAAGaCAGAGGCTAAACCTCTTTTTACCA;GGTAAAGTGGCTGAATAAGCATTAGACTGTAAATCTAAAGaCAGAGGTCAAGGCCTCTTTTTAGCA;GGGGGTATAGCTCAGGGCtAGAGCTtTTTGACTGTAGAGCAAGAGGtCCCTGGTTCAAATCCAGGTTCTCCCT;CCTTCGATAGCTCAGTTGGTAGAGCGGAGGACTGTAGATCCTTAGGtCGCTGGTTCGAATCCGGCTC…	5177.1	3781.2	25234	6758.7	7395.7	2814.4	11594.8	4371.1	1909.1	5337.8	4435.9	5396.7	5545.2	15508.2	3269.9	14515.6	67526.7	14951.5	25676.6	2646	49152.9	60156.9	42532.7	7783.7	54934	15965.8
tRNA_nmt_tRNA_Val_TAC_1_1_tRNA_tRNA_Val_TAC_1_1_tRNA_tRNA_Val_TAC_1_2_tRNA_tRNA_Val_TAC_2_1_tRNA_tRNA_Val_TAC_3_1_tRNA_tRNA_Val_TAC_4_1_tRNA_tRNA_Val_TAC_chr17_24_tRNA_tRNA_Val_TAC_chr2_6	6:156869046-156869120:-,Homo_sapiens_nmt-tRNA-Val-TAC-1-1:1-75:+;11:59318102-59318174:-,Homo_sapiens_tRNA-Val-TAC-1-1:1-73:+;X:18693029-18693101:-,Homo_sapiens_tRNA-Val-TAC-1-2:1-73:+;11:59318460-59318532:-,Homo_sapiens_tRNA-Val-TAC-2-1:1-73:+;10:5895674-5895746:-,Homo_sapiens_tRNA-Val-TAC-3-1:1-73:+;6:27258405-27258477:+,Homo_sapiens_tRNA-Val-TAC-4-1:1-73:+;17:38238933-38239005:-,Homo_sapiens_tR…	GTTAAGACGGCAGAGCCcGGCaATTGCGTAAAATTTACAACTTTATGGgCAGAGGTTCAATTCCTCTTCTTAACA;GGTTCCATAGTGTAGTGGTtATCACGTCTGCTTTACACGCAGAAGGtCCTGGGTTCGAGCCCCAGTGGAACCA;GGTTCCATAGTGTAGTGGTtATCACGTCTGCTTTACACGCAGAAGGtCCTGGGTTCGAGCCCCAGTGGAACCA;GGTTCCATAGTGTAGCGGTtATCACGTCTGCTTTACACGCAGAAGGtCCTGGGTTCGAGCCCCAGTGGAACCA;GGTTCCATAGTGTAGTGGTtATCACATCTGCTTTACACGCAGAAGGtCCTGGGTTCAAGCCCCAGTGGAACCA;GTTTCCGTGGTGTAGTGGTtATCACAT…	1585.3	4887.6	6014	2291.9	4631.5	4477.3	1041.2	495.6	1608.1	2413.7	1365.9	1283.4	3324.1	2541.1	2988.6	1457.5	2029.3	4220.7	1784.2	2495.7	1037.4	6266.1	1262.4	7690.7	8621.9	3318.9
tRNA_tRNA_Ala_AGC_10_1_tRNA_tRNA_Ala_AGC_1_1_tRNA_tRNA_Ala_AGC_11_1_tRNA_tRNA_Ala_AGC_12_1_tRNA_tRNA_Ala_AGC_12_2_tRNA_tRNA_Ala_AGC_12_3_tRNA_tRNA_Ala_AGC_13_1_tRNA_tRNA_Ala_AGC_13_2_tRNA_tRNA_Ala_AGC_14_1_tRNA_tRNA_Ala_AGC_15_1_tRNA_tRNA_Ala_AGC_16_1_tRNA_tRNA_Ala_AGC_17_1_tRNA_tRNA_Ala_AGC_18_1_tRNA_tRNA_Ala_AGC_18_2_tRNA_tRNA_Ala_AGC_19_1_tRNA_tRNA_Ala_AGC_20_1_tRNA_tRNA_Ala_AGC_2_1_tRNA_tRNA_…	6:26687485-26687557:+,Homo_sapiens_tRNA-Ala-AGC-10-1:1-73:+;6:28763741-28763812:-,Homo_sapiens_tRNA-Ala-AGC-1-1:1-72:+;6:26572092-26572164:-,Homo_sapiens_tRNA-Ala-AGC-11-1:1-73:+;6:26682715-26682787:+,Homo_sapiens_tRNA-Ala-AGC-12-1:1-73:+;6:26796006-26796078:-,Homo_sapiens_tRNA-Ala-AGC-12-2:1-73:+;6:58182679-58182751:-,Homo_sapiens_tRNA-Ala-AGC-12-3:1-73:+;6:26705606-26705678:+,Homo_sapiens_tRNA-…	GGGGAATTAGCTCAAGTGGTAGAGCGCTTGCTTAGCACGCAAGAGGtAGTGGGATCGATGCCCACATTCTCCA;GGGGGTATAGCTCAGTGGTAGAGCGCGTGCTTAGCATGCACGAGGtCCTGGGTTCGATCCCCAGTACCTCCA;GGGGAATTAGCTCAAATGGTAGAGCGCTCGCTTAGCATGCGAGAGGtAGCGGGATCGATGCCCGCATTCTCCA;GGGGAATTAGCTCAAGTGGTAGAGCGCTTGCTTAGCATGCAAGAGGtAGTGGGATCGATGCCCACATTCTCCA;GGGGAATTAGCTCAAGTGGTAGAGCGCTTGCTTAGCATGCAAGAGGtAGTGGGATCGATGCCCACATTCTCCA;GGGGAATTAGCTCAAGTGGTAGAGCGCTTG…	598.9	665.6	853.2	311	1031	913.5	358.8	488.5	3660.5	1062	849.2	964	358	1742.7	781.8	1094.7	917.6	1271.6	1380.2	398	1031.2	1959.4	535.4	2361.5	5290.4	1577.4
tRNA_tRNA_Ala_CGC_1_1_tRNA_tRNA_Ala_CGC_2_1_tRNA_tRNA_Ala_CGC_3_1_tRNA_tRNA_Ala_CGC_4_1_tRNA_tRNA_Ala_CGC_5_1	6:26553731-26553802:+,Homo_sapiens_tRNA-Ala-CGC-1-1:1-72:+;6:28641613-28641684:-,Homo_sapiens_tRNA-Ala-CGC-2-1:1-72:+;2:157257281-157257352:+,Homo_sapiens_tRNA-Ala-CGC-3-1:1-72:+;6:28697092-28697163:+,Homo_sapiens_tRNA-Ala-CGC-4-1:1-72:+;6:28663709-28663780:-,Homo_sapiens_tRNA-Ala-CGC-5-1:1-72:+	GGGGATGTAGCTCAGTGGTAGAGCGCATGCTTCGCATGTATGAGGtCCCGGGTTCGATCCCCGGCATCTCCA;GGGGATGTAGCTCAGTGGTAGAGCGCATGCTTCGCATGTATGAGGcCCCGGGTTCGATCCCCGGCATCTCCA;GGGGATGTAGCTCAGTGGTAGAGCGCGCGCTTCGCATGTGTGAGGtCCCGGGTTCAATCCCCGGCATCTCCA;GGGGGTGTAGCTCAGTGGTAGAGCGCGTGCTTCGCATGTACGAGGcCCCGGGTTCGACCCCCGGCTCCTCCA;GGGGGTGTAGATCAGTGGTAGAGCGCATGCTTCGCATGTACGAGGtCCCTGGTTCAATCCCTGGTACCTCCA	409	514.5	447	195.3	798.1	365.6	278.4	452	1648.1	362.9	367.5	422.4	493.3	925.2	353	844.6	556.1	955	823.1	264.3	600.9	692.6	279.3	1078.8	4912	1351
tRNA_tRNA_Ala_TGC_1_1_tRNA_tRNA_Ala_TGC_2_1_tRNA_tRNA_Ala_TGC_3_1_tRNA_tRNA_Ala_TGC_3_2_tRNA_tRNA_Ala_TGC_4_1_tRNA_tRNA_Ala_TGC_5_1_tRNA_tRNA_Ala_TGC_6_1_tRNA_tRNA_Ala_TGC_7_1_tRNA_tRNA_Ala_TGC_8_1_tRNA_tRNA_Ala_TGC_9_1	6:28757547-28757618:-,Homo_sapiens_tRNA-Ala-TGC-1-1:1-72:+;6:28611222-28611293:+,Homo_sapiens_tRNA-Ala-TGC-2-1:1-72:+;5:180633868-180633939:+,Homo_sapiens_tRNA-Ala-TGC-3-1:1-72:+;12:125406301-125406372:-,Homo_sapiens_tRNA-Ala-TGC-3-2:1-72:+;12:125424512-125424583:+,Homo_sapiens_tRNA-Ala-TGC-4-1:1-72:+;6:28785012-28785083:-,Homo_sapiens_tRNA-Ala-TGC-5-1:1-72:+;6:28726141-28726212:-,Homo_sapiens_tR…	GGGGGTGTAGCTCAGTGGTAGAGCGCATGCTTTGCATGTATGAGGtCCCGGGTTCGATCCCCGGCACCTCCA;GGGGATGTAGCTCAGTGGTAGAGCGCATGCTTTGCATGTATGAGGtCCCGGGTTCGATCCCCGGCATCTCCA;GGGGATGTAGCTCAGTGGTAGAGCGCATGCTTTGCATGTATGAGGcCCCGGGTTCGATCCCCGGCATCTCCA;GGGGATGTAGCTCAGTGGTAGAGCGCATGCTTTGCATGTATGAGGcCCCGGGTTCGATCCCCGGCATCTCCA;GGGGATGTAGCTCAGTGGTAGAGCGCATGCTTTGCACGTATGAGGcCCCGGGTTCAATCCCCGGCATCTCCA;GGGGGTGTAGCTCAGTGGTAGAGCGCATGCTTTG…	815.7	832.4	1035.8	366.5	1286	917	474.5	907.1	1809.8	1001.9	881	960.8	314.7	1770.6	555.3	1644.1	1157.3	2048.5	1425.7	923.6	1355	1393.7	651.8	2849.6	9493.3	2570.2
tRNA_tRNA_Arg_ACG_1_1_tRNA_tRNA_Arg_ACG_1_2_tRNA_tRNA_Arg_ACG_1_3_tRNA_tRNA_Arg_ACG_2_1_tRNA_tRNA_Arg_ACG_2_2_tRNA_tRNA_Arg_ACG_2_3_tRNA_tRNA_Arg_ACG_2_4	6:26328368-26328440:+,Homo_sapiens_tRNA-Arg-ACG-1-1:1-73:+;6:26537726-26537798:+,Homo_sapiens_tRNA-Arg-ACG-1-2:1-73:+;14:23398910-23398982:+,Homo_sapiens_tRNA-Arg-ACG-1-3:1-73:+;3:45730491-45730563:-,Homo_sapiens_tRNA-Arg-ACG-2-1:1-73:+;6:27181623-27181695:-,Homo_sapiens_tRNA-Arg-ACG-2-2:1-73:+;6:27182952-27183024:+,Homo_sapiens_tRNA-Arg-ACG-2-3:1-73:+;6:27638344-27638416:-,Homo_sapiens_tRNA-Arg-…	GGGCCAGTGGCGCAATGGAtAACGCGTCTGACTACGGATCAGAAGAtTCCAGGTTCGACTCCTGGCTGGCTCG;GGGCCAGTGGCGCAATGGAtAACGCGTCTGACTACGGATCAGAAGAtTCCAGGTTCGACTCCTGGCTGGCTCG;GGGCCAGTGGCGCAATGGAtAACGCGTCTGACTACGGATCAGAAGAtTCCAGGTTCGACTCCTGGCTGGCTCG;GGGCCAGTGGCGCAATGGAtAACGCGTCTGACTACGGATCAGAAGAtTCTAGGTTCGACTCCTGGCTGGCTCG;GGGCCAGTGGCGCAATGGAtAACGCGTCTGACTACGGATCAGAAGAtTCTAGGTTCGACTCCTGGCTGGCTCG;GGGCCAGTGGCGCAATGGAtAACGCGTCT…	337	698.6	632	432.6	507	321	109	383.8	748.2	870	351.9	399.2	479	2231	278	444	482.5	431	379.5	329.7	212	1818.9	263	810	1499	333
tRNA_tRNA_Arg_CCG_1_1_tRNA_tRNA_Arg_CCG_1_2_tRNA_tRNA_Arg_CCG_1_3_tRNA_tRNA_Arg_CCG_2_1	6:28710729-28710801:-,Homo_sapiens_tRNA-Arg-CCG-1-1:1-73:+;6:28849165-28849237:+,Homo_sapiens_tRNA-Arg-CCG-1-2:1-73:+;16:3200675-3200747:+,Homo_sapiens_tRNA-Arg-CCG-1-3:1-73:+;17:66016013-66016085:-,Homo_sapiens_tRNA-Arg-CCG-2-1:1-73:+	GGCCGCGTGGCCTAATGGAtAAGGCGTCTGATTCCGGATCAGAAGAtTGAGGGTTCGAGTCCCTTCGTGGTCG;GGCCGCGTGGCCTAATGGAtAAGGCGTCTGATTCCGGATCAGAAGAtTGAGGGTTCGAGTCCCTTCGTGGTCG;GGCCGCGTGGCCTAATGGAtAAGGCGTCTGATTCCGGATCAGAAGAtTGAGGGTTCGAGTCCCTTCGTGGTCG;GACCCAGTGGCCTAATGGAtAAGGCATCAGCCTCCGGAGCTGGGGAtTGTGGGTTCGAGTCCCATCTGGGTCG	210.8	684.7	648.5	429.1	854.7	579.7	937.3	773.4	681.2	1828.4	876.1	380.4	5507	729.1	1181.9	378.2	402.1	644.1	599.4	345.3	1472.2	1724	681	2292.3	3172.4	1135.5
tRNA_tRNA_Arg_CCT_1_1_tRNA_tRNA_Arg_CCT_2_1_tRNA_tRNA_Arg_CCT_3_1_tRNA_tRNA_Arg_CCT_4_1_tRNA_tRNA_Arg_CCT_5_1	17:73030001-73030073:+,Homo_sapiens_tRNA-Arg-CCT-1-1:1-73:+;17:73030526-73030598:-,Homo_sapiens_tRNA-Arg-CCT-2-1:1-73:+;16:3202901-3202973:+,Homo_sapiens_tRNA-Arg-CCT-3-1:1-73:+;7:139025446-139025518:+,Homo_sapiens_tRNA-Arg-CCT-4-1:1-73:+;16:3243918-3243990:+,Homo_sapiens_tRNA-Arg-CCT-5-1:1-73:+	GCCCCAGTGGCCTAATGGAtAAGGCACTGGCCTCCTAAGCCAGGGAtTGTGGGTTCGAGTCCCACCTGGGGTA;GCCCCAGTGGCCTAATGGAtAAGGCACTGGCCTCCTAAGCCAGGGAtTGTGGGTTCGAGTCCCACCTGGGGTG;GCCCCGGTGGCCTAATGGAtAAGGCATTGGCCTCCTAAGCCAGGGAtTGTGGGTTCGAGTCCCACCCGGGGTA;GCCCCAGTGGCCTAATGGAtAAGGCATTGGCCTCCTAAGCCAGGGAtTGTGGGTTCGAGTCCCATCTGGGGTG;GCCCCAGTGGCCTGATGGAtAAGGTACTGGCCTCCTAAGCCAGGGAtTGTGGGTTCGAGTTCCACCTGGGGTA	367.6	568.8	500.4	232.1	828.4	411.2	897.2	804	983.4	5710.6	1250.6	1816.6	1459.5	680.5	1525.7	441.8	1002.9	1420.4	469.3	414	2956.7	4132.3	780.2	1236.1	3010	1026.7
tRNA_tRNA_Arg_TCG_1_1_tRNA_tRNA_Arg_TCG_2_1_tRNA_tRNA_Arg_TCG_3_1_tRNA_tRNA_Arg_TCG_4_1_tRNA_tRNA_Arg_TCG_5_1_tRNA_tRNA_Arg_TCG_6_1	15:89878304-89878376:+,Homo_sapiens_tRNA-Arg-TCG-1-1:1-73:+;6:26323046-26323118:+,Homo_sapiens_tRNA-Arg-TCG-2-1:1-73:+;17:73031208-73031280:+,Homo_sapiens_tRNA-Arg-TCG-3-1:1-73:+;6:26299905-26299977:+,Homo_sapiens_tRNA-Arg-TCG-4-1:1-73:+;6:28510891-28510963:-,Homo_sapiens_tRNA-Arg-TCG-5-1:1-73:+;9:112960803-112960875:+,Homo_sapiens_tRNA-Arg-TCG-6-1:1-73:+	GGCCGCGTGGCCTAATGGAtAAGGCGTCTGACTTCGGATCAGAAGAtTGCAGGTTCGAGTCCTGCCGCGGTCG;GACCACGTGGCCTAATGGAtAAGGCGTCTGACTTCGGATCAGAAGAtTGAGGGTTCGAATCCCTCCGTGGTTA;GACCGCGTGGCCTAATGGAtAAGGCGTCTGACTTCGGATCAGAAGAtTGAGGGTTCGAGTCCCTTCGTGGTCG;GACCACGTGGCCTAATGGAtAAGGCGTCTGACTTCGGATCAGAAGAtTGAGGGTTCGAATCCCTTCGTGGTTA;GACCACGTGGCCTAATGGAtAAGGCGTCTGACTTCGGATCAGAAGAtTGAGGGTTCGAATCCCTTCGTGGTTG;GGCCGTGTGGCCTAATGGAtAAGGCGTCT…	174.5	307.9	663.3	453.9	768.4	746.7	266.3	1348.2	731.2	1296.2	526.5	386.2	388.9	478.6	1232.7	324.3	452.2	1078.9	466.8	289.8	3536.8	2963.4	677.7	1068.5	2602.3	1531.2
tRNA_tRNA_Arg_TCT_1_1_tRNA_tRNA_Arg_TCT_2_1_tRNA_tRNA_Arg_TCT_3_1_tRNA_tRNA_Arg_TCT_3_2_tRNA_tRNA_Arg_TCT_4_1_tRNA_tRNA_Arg_TCT_5_1	1:94313129-94313213:+,Homo_sapiens_tRNA-Arg-TCT-1-1:1-73:+;17:8024243-8024330:+,Homo_sapiens_tRNA-Arg-TCT-2-1:1-73:+;9:131102355-131102445:-,Homo_sapiens_tRNA-Arg-TCT-3-1:1-73:+;11:59318767-59318852:+,Homo_sapiens_tRNA-Arg-TCT-3-2:1-73:+;1:159111401-159111474:-,Homo_sapiens_tRNA-Arg-TCT-4-1:1-74:+;6:27529963-27530049:+,Homo_sapiens_tRNA-Arg-TCT-5-1:1-73:+	GGCTCCGTGGCGCAATGGAtAGCGCATTGGACTTCTAATTCAAAGGtTCCGGGTTCGAGTCCCGGCGGAGTCG;GGCTCTGTGGCGCAATGGAtAGCGCATTGGACTTCTAATTCAAAGGtTGTGGGTTCGAATCCCACCAGAGTCG;GGCTCTGTGGCGCAATGGAtAGCGCATTGGACTTCTcATTCAAAGGtTGTGGGTTCGAGTCCCACCAGAGTCG;GGCTCTGTGGCGCAATGGAtAGCGCATTGGACTTCTAATTCAAAGGtTGTGGGTTCGAGTCCCACCAGAGTCG;GTCTCTGTGGCGCAATGGAcgAGCGCGCTGGACTTCTAATCCAGAGGtTCCGGGTTCGAGTCCCGGCAGAGATG;GGCTCTGTGGCGCAATGGAtAGCGCATT…	517	6560.4	2629	3732	1986	7245	294	2716	2583	7466	1957	1274	27064	3049	19985	684	3829	5390	2100	4892	2068.8	45516	672	14207	3520	1769
tRNA_tRNA_Asn_GTT_10_1_tRNA_tRNA_Asn_GTT_1_1_tRNA_tRNA_Asn_GTT_11_1_tRNA_tRNA_Asn_GTT_11_2_tRNA_tRNA_Asn_GTT_12_1_tRNA_tRNA_Asn_GTT_13_1_tRNA_tRNA_Asn_GTT_14_1_tRNA_tRNA_Asn_GTT_15_1_tRNA_tRNA_Asn_GTT_16_1_tRNA_tRNA_Asn_GTT_16_2_tRNA_tRNA_Asn_GTT_16_3_tRNA_tRNA_Asn_GTT_16_4_tRNA_tRNA_Asn_GTT_16_5_tRNA_tRNA_Asn_GTT_17_1_tRNA_tRNA_Asn_GTT_18_1_tRNA_tRNA_Asn_GTT_19_1_tRNA_tRNA_Asn_GTT_20_1_tRNA_tRNA…	1:143879832-143879905:-,Homo_sapiens_tRNA-Asn-GTT-10-1:1-74:+;1:161510031-161510104:+,Homo_sapiens_tRNA-Asn-GTT-1-1:1-74:+;1:144301611-144301684:+,Homo_sapiens_tRNA-Asn-GTT-11-1:1-74:+;1:149615617-149615690:-,Homo_sapiens_tRNA-Asn-GTT-11-2:1-74:+;1:149326272-149326345:-,Homo_sapiens_tRNA-Asn-GTT-12-1:1-74:+;1:17201958-17202031:+,Homo_sapiens_tRNA-Asn-GTT-13-1:1-74:+;1:144481840-144481913:+,Homo_s…	GTCTCTGTGGCGCAATCGGCtAGCGCGTTTGGCTGTTAACTAAAAGGtTGGCGGTTCGAACCCACCCAGAGGCG;GTCTCTGTGGCGCAATCGGTtAGCGCGTTCGGCTGTTAACCGAAAGGtTGGTGGTTCGATCCCACCCAGGGACG;GTCTCTGTGGTGCAATCGGTtAGCGCGTTCCGCTGTTAACCGAAAGCtTGGTGGTTCGAGCCCACCCAGGGATG;GTCTCTGTGGTGCAATCGGTtAGCGCGTTCCGCTGTTAACCGAAAGCtTGGTGGTTCGAGCCCACCCAGGGATG;GTCTCTGTGGCGCAATCGGCtAGCGCGTTTGGCTGTTAACTAAAAAGtTGGTGGTTCGAACACACCCAGAGGCG;GTCTCTGTGGTGCAATCGGTtAGC…	649	462	672	413	576	372.9	411	1028.9	710.8	501.6	2270.7	610.9	500.8	1881.8	583	807	485.3	291.8	1220.8	517.2	680.1	914.8	253.9	2282.6	1450.6	428
tRNA_tRNA_Asp_GTC_1_1_tRNA_tRNA_Asp_GTC_2_1_tRNA_tRNA_Asp_GTC_2_10_tRNA_tRNA_Asp_GTC_2_11_tRNA_tRNA_Asp_GTC_2_2_tRNA_tRNA_Asp_GTC_2_3_tRNA_tRNA_Asp_GTC_2_4_tRNA_tRNA_Asp_GTC_2_5_tRNA_tRNA_Asp_GTC_2_6_tRNA_tRNA_Asp_GTC_2_7_tRNA_tRNA_Asp_GTC_2_8_tRNA_tRNA_Asp_GTC_2_9_tRNA_tRNA_Asp_GTC_3_1_tRNA_tRNA_Asp_GTC_4_1_tRNA_tRNA_Asp_GTC_5_1_tRNA_tRNA_Asp_GTC_6_1	12:98897281-98897352:+,Homo_sapiens_tRNA-Asp-GTC-1-1:1-72:+;1:161410615-161410686:-,Homo_sapiens_tRNA-Asp-GTC-2-1:1-72:+;12:125424193-125424264:-,Homo_sapiens_tRNA-Asp-GTC-2-10:1-72:+;17:8125556-8125627:-,Homo_sapiens_tRNA-Asp-GTC-2-11:1-72:+;1:161418033-161418104:-,Homo_sapiens_tRNA-Asp-GTC-2-2:1-72:+;1:161425414-161425485:-,Homo_sapiens_tRNA-Asp-GTC-2-3:1-72:+;1:161432824-161432895:-,Homo_sapie…	TCCTCGTTAGTATAGTGGTtAGTATCCCCGCCTGTCACGCGGGAGaCCGGGGTTCAATTCCCCGACGGGGAG;TCCTCGTTAGTATAGTGGTgAGTATCCCCGCCTGTCACGCGGGAGaCCGGGGTTCGATTCCCCGACGGGGAG;TCCTCGTTAGTATAGTGGTgAGTATCCCCGCCTGTCACGCGGGAGaCCGGGGTTCGATTCCCCGACGGGGAG;TCCTCGTTAGTATAGTGGTgAGTATCCCCGCCTGTCACGCGGGAGaCCGGGGTTCGATTCCCCGACGGGGAG;TCCTCGTTAGTATAGTGGTgAGTATCCCCGCCTGTCACGCGGGAGaCCGGGGTTCGATTCCCCGACGGGGAG;TCCTCGTTAGTATAGTGGTgAGTATCCCCGCCTG…	13825	17639	53904	66474.8	14534	28578	2015	2425	137962	3968	6594	9595	14977	16232	18800	6537.5	10205	7367	6679	6177	8232	85752.5	13370	73823	21086.9	23978
tRNA_tRNA_Cys_ACA_1_1	5:151988596-151988771:+,Homo_sapiens_tRNA-Cys-ACA-1-1:1-79:+	GGCTGTATAGCTCAGTGGTAGAGCATTTGACTACAGCTTTAAAGTCATAtGTAGcTGGGTTCAAATCCTGTTTCTGCCA	1.3	11	9.9	1	5.1	7.1	3	8.2	12.1	10.4	16.2	9.2	5.5	8.4	6.4	6.7	5.6	4.3	21.4	1	2.1	4.9	2.4	27.1	40.5	11.4
tRNA_tRNA_Cys_GCA_10_1_tRNA_tRNA_Cys_GCA_1_1_tRNA_tRNA_Cys_GCA_11_1_tRNA_tRNA_Cys_GCA_12_1_tRNA_tRNA_Cys_GCA_13_1_tRNA_tRNA_Cys_GCA_14_1_tRNA_tRNA_Cys_GCA_15_1_tRNA_tRNA_Cys_GCA_16_1_tRNA_tRNA_Cys_GCA_17_1_tRNA_tRNA_Cys_GCA_18_1_tRNA_tRNA_Cys_GCA_19_1_tRNA_tRNA_Cys_GCA_20_1_tRNA_tRNA_Cys_GCA_2_1_tRNA_tRNA_Cys_GCA_21_1_tRNA_tRNA_Cys_GCA_2_2_tRNA_tRNA_Cys_GCA_22_1_tRNA_tRNA_Cys_GCA_2_3_tRNA_tRNA_Cy…	7:149074601-149074672:-,Homo_sapiens_tRNA-Cys-GCA-10-1:1-72:+;7:149007281-149007352:+,Homo_sapiens_tRNA-Cys-GCA-1-1:1-72:+;7:149112229-149112300:-,Homo_sapiens_tRNA-Cys-GCA-11-1:1-72:+;7:149344046-149344117:-,Homo_sapiens_tRNA-Cys-GCA-12-1:1-72:+;7:149052766-149052837:-,Homo_sapiens_tRNA-Cys-GCA-13-1:1-72:+;17:37017937-37018008:-,Homo_sapiens_tRNA-Cys-GCA-14-1:1-72:+;7:149281816-149281887:+,Homo_…	GGGGGTATAGCTCAGGGGTAGAGCATTTGACTGCAGATCAAGAGGtCCCTGGTTCAAATCCAGGTGCCCCCC;GGGGGCATAGCTCAGTGGTAGAGCATTTGACTGCAGATCAAGAGGtCCCTGGTTCAAATCCAGGTGCCCCCT;GGGGGTATAGCTTAGCGGTAGAGCATTTGACTGCAGATCAAGAGGtCCCCGGTTCAAATCCGGGTGCCCCCT;GGGGGTATAGCTTAGGGGTAGAGCATTTGACTGCAGATCAAAAGGtCCCTGGTTCAAATCCAGGTGCCCCTT;GGGGGTATAGCTCAGGGGTAGAGCATTTGACTGCAGATCAAGAGGtCCCCAGTTCAAATCTGGGTGCCCCCT;GGGGGTATAGCTCAGGGGTAGAGCATTTGACTGC…	3452.5	21041.4	7784.6	1518.4	9384.2	14480.1	2432.9	4231.3	7844.8	3332.7	3311.5	7341.6	25327	42023.5	16555.9	3563.6	3703.2	6177.6	14541.1	1295	1020.9	9447.5	1078.5	111599	14114.6	3906.4
tRNA_tRNA_Gln_CTG_10_1_tRNA_tRNA_Gln_CTG_1_1_tRNA_tRNA_Gln_CTG_11_1_tRNA_tRNA_Gln_CTG_1_2_tRNA_tRNA_Gln_CTG_12_1_tRNA_tRNA_Gln_CTG_1_3_tRNA_tRNA_Gln_CTG_13_1_tRNA_tRNA_Gln_CTG_1_4_tRNA_tRNA_Gln_CTG_1_5_tRNA_tRNA_Gln_CTG_16_1_tRNA_tRNA_Gln_CTG_2_1_tRNA_tRNA_Gln_CTG_3_1_tRNA_tRNA_Gln_CTG_3_2_tRNA_tRNA_Gln_CTG_4_1_tRNA_tRNA_Gln_CTG_4_2_tRNA_tRNA_Gln_CTG_5_1_tRNA_tRNA_Gln_CTG_6_1_tRNA_tRNA_Gln_CTG_7_…	1:146476760-146476831:-,Homo_sapiens_tRNA-Gln-CTG-10-1:1-72:+;6:18836402-18836473:+,Homo_sapiens_tRNA-Gln-CTG-1-1:1-72:+;1:149079364-149079435:+,Homo_sapiens_tRNA-Gln-CTG-11-1:1-72:+;6:27487308-27487379:+,Homo_sapiens_tRNA-Gln-CTG-1-2:1-72:+;12:74851182-74851254:+,Homo_sapiens_tRNA-Gln-CTG-12-1:1-73:+;6:28909378-28909449:-,Homo_sapiens_tRNA-Gln-CTG-1-3:1-72:+;5:151248074-151248145:-,Homo_sapiens_…	GGTTCCATGGTGTAATGGTgACCACTTTGGACTCTGAATACAGTGATCAGAGTTCAAGTCTCACTGGAACCT;GGTTCCATGGTGTAATGGTtAGCACTCTGGACTCTGAATCCAGCGaTCCGAGTTCAAATCTCGGTGGAACCT;GGTTCCATGGTGTAATGGTgAGGGCTTTGGACTCTGACTACAGTGaTCAGAGTTCAAGTCTCAGTGGGACCT;GGTTCCATGGTGTAATGGTtAGCACTCTGGACTCTGAATCCAGCGaTCCGAGTTCAAATCTCGGTGGAACCT;GGTTCCATGGTGTAATGGTaAGCACCCTGGACTCTGAATCCAGCAaCCAGAGTTCCAGTCTCAGCGtGGACCT;GGTTCCATGGTGTAATGGTtAGCACTCTGGACT…	16072	16277.1	12522.2	16339.6	15433.1	13705.5	13527.6	11193.8	21092.5	19788.1	12641.2	12983.7	22731.5	18137	15455.9	6436.1	8427.1	11200.4	12542	6946.7	15271.8	40516.8	14949.2	17669.6	48606	21576.9
tRNA_tRNA_Glu_CTC_1_1_tRNA_tRNA_Glu_CTC_1_2_tRNA_tRNA_Glu_CTC_1_3_tRNA_tRNA_Glu_CTC_1_4_tRNA_tRNA_Glu_CTC_1_5_tRNA_tRNA_Glu_CTC_1_6_tRNA_tRNA_Glu_CTC_1_7_tRNA_tRNA_Glu_CTC_2_1_tRNA_tRNA_Glu_CTC_3_1_tRNA_tRNA_Glu_CTC_5_1	1:145399233-145399304:-,Homo_sapiens_tRNA-Glu-CTC-1-1:1-72:+;1:161417018-161417089:-,Homo_sapiens_tRNA-Glu-CTC-1-2:1-72:+;1:161424398-161424469:-,Homo_sapiens_tRNA-Glu-CTC-1-3:1-72:+;1:161431809-161431880:-,Homo_sapiens_tRNA-Glu-CTC-1-4:1-72:+;1:161439189-161439260:-,Homo_sapiens_tRNA-Glu-CTC-1-5:1-72:+;6:28949976-28950047:+,Homo_sapiens_tRNA-Glu-CTC-1-6:1-72:+;6:126101393-126101464:-,Homo_sapien…	TCCCTGGTGGTCTAGTGGTtAGGATTCGGCGCTCTCACCGCCGCGGCCCGGGTTCGATTCCCGGTCAGGGAA;TCCCTGGTGGTCTAGTGGTtAGGATTCGGCGCTCTCACCGCCGCGGCCCGGGTTCGATTCCCGGTCAGGGAA;TCCCTGGTGGTCTAGTGGTtAGGATTCGGCGCTCTCACCGCCGCGGCCCGGGTTCGATTCCCGGTCAGGGAA;TCCCTGGTGGTCTAGTGGTtAGGATTCGGCGCTCTCACCGCCGCGGCCCGGGTTCGATTCCCGGTCAGGGAA;TCCCTGGTGGTCTAGTGGTtAGGATTCGGCGCTCTCACCGCCGCGGCCCGGGTTCGATTCCCGGTCAGGGAA;TCCCTGGTGGTCTAGTGGTtAGGATTCGGCGCTC…	284756	181253	281074	242795	251579	321783	41370.8	49349.4	126839	28032.2	67809	40497.3	235706	258366	227745	112481	83570.7	160510	103905	208718	61585	247031	83227.1	256509	256482	52610.6
tRNA_tRNA_Glu_TTC_10_1_tRNA_tRNA_Glu_TTC_1_1_tRNA_tRNA_Glu_TTC_11_1_tRNA_tRNA_Glu_TTC_1_2_tRNA_tRNA_Glu_TTC_2_1_tRNA_tRNA_Glu_TTC_2_2_tRNA_tRNA_Glu_TTC_3_1_tRNA_tRNA_Glu_TTC_4_1_tRNA_tRNA_Glu_TTC_4_2_tRNA_tRNA_Glu_TTC_5_1_tRNA_tRNA_Glu_TTC_6_1_tRNA_tRNA_Glu_TTC_7_1_tRNA_tRNA_Glu_TTC_8_1_tRNA_tRNA_Glu_TTC_9_1	1:149278785-149278857:-,Homo_sapiens_tRNA-Glu-TTC-10-1:1-73:+;2:131094701-131094772:-,Homo_sapiens_tRNA-Glu-TTC-1-1:1-72:+;14:32236817-32236885:-,Homo_sapiens_tRNA-Glu-TTC-11-1:1-69:+;13:41634874-41634945:-,Homo_sapiens_tRNA-Glu-TTC-1-2:1-72:+;13:45492062-45492133:-,Homo_sapiens_tRNA-Glu-TTC-2-1:1-72:+;15:26327381-26327452:-,Homo_sapiens_tRNA-Glu-TTC-2-2:1-72:+;1:17199078-17199149:+,Homo_sapiens_…	TCCGTGGTGGTCTAGTGGCtAGGATTCGGCGCTTTCACCGCCTGCAGCTCGAGTTCGATTCCTGGTCAGGGAA;TCCCATATGGTCTAGCGGTtAGGATTCCTGGTTTTCACCCAGGTGGCCCGGGTTCGACTCCCGGTATGGGAA;CCCTGTGGTCTAGTGGCtAAGACTTTGTGCTTTCATTGCTGCAtCCTAGGTTCAATTCCCAGTCAGGGA;TCCCATATGGTCTAGCGGTtAGGATTCCTGGTTTTCACCCAGGTGGCCCGGGTTCGACTCCCGGTATGGGAA;TCCCACATGGTCTAGCGGTtAGGATTCCTGGTTTTCACCCAGGCGGCCCGGGTTCGACTCCCGGTGTGGGAA;TCCCACATGGTCTAGCGGTtAGGATTCCTGGTTTTC…	19985.6	34453.4	61421.9	41494.9	25742.4	61327.6	3433.1	21757.2	11626.9	11269.4	18788.7	24129.6	24810.7	73529.8	18770.9	24950	26089.9	30171.4	20472.8	41722	31398.6	35171.5	13109.8	55080.5	54650.5	39858.5
tRNA_tRNA_Gly_CCC_1_1_tRNA_tRNA_Gly_CCC_1_2_tRNA_tRNA_Gly_CCC_2_1_tRNA_tRNA_Gly_CCC_2_2_tRNA_tRNA_Gly_CCC_3_1_tRNA_tRNA_Gly_CCC_4_1_tRNA_tRNA_Gly_CCC_5_1_tRNA_tRNA_Gly_CCC_6_1_tRNA_tRNA_Gly_CCC_7_1_tRNA_tRNA_Gly_CCC_chr1_16_tRNA_tRNA_Gly_CCC_chr1_19	1:16872434-16872504:-,Homo_sapiens_tRNA-Gly-CCC-1-1:1-71:+;1:17188416-17188486:+,Homo_sapiens_tRNA-Gly-CCC-1-2:1-71:+;2:70476123-70476193:-,Homo_sapiens_tRNA-Gly-CCC-2-1:1-71:+;16:686736-686806:-,Homo_sapiens_tRNA-Gly-CCC-2-2:1-71:+;17:19764175-19764245:+,Homo_sapiens_tRNA-Gly-CCC-3-1:1-71:+;1:17004766-17004836:-,Homo_sapiens_tRNA-Gly-CCC-4-1:1-71:+;1:17053780-17053850:+,Homo_sapiens_tRNA-Gly-CCC…	GCATTGGTGGTTCAGTGGTAGAATTCTCGCCTCCCACGCGGGAGaCCCGGGTTCAATTCCCGGCCAATGCA;GCATTGGTGGTTCAGTGGTAGAATTCTCGCCTCCCACGCGGGAGaCCCGGGTTCAATTCCCGGCCAATGCA;GCGCCGCTGGTGTAGTGGTATCATGCAAGATTCCCATTCTTGCGaCCCGGGTTCGATTCCCGGGCGGCGCA;GCGCCGCTGGTGTAGTGGTATCATGCAAGATTCCCATTCTTGCGaCCCGGGTTCGATTCCCGGGCGGCGCA;GCATTGGTGGTTCAATGGTAGAATTCTCGCCTCCCACGCAGGAGaCCCAGGTTCGATTCCTGGCCAATGCA;GCGTTGGTGGTTTAGTGGTAGAATTCTCGCCTCCCATGC…	26904.1	82517.4	71884.1	54407.1	257660	269244	8022	29425.1	33430.2	16931.8	46529.8	80179.1	80174.5	129102	65035.3	31775.6	78553.5	105213	27608.3	51265.9	101011	214396	37591.6	438761	66590.8	57024.1
tRNA_tRNA_Gly_GCC_1_1_tRNA_tRNA_Gly_GCC_1_2_tRNA_tRNA_Gly_GCC_1_3_tRNA_tRNA_Gly_GCC_1_4_tRNA_tRNA_Gly_GCC_1_5_tRNA_tRNA_Gly_GCC_2_1_tRNA_tRNA_Gly_GCC_2_2_tRNA_tRNA_Gly_GCC_2_3_tRNA_tRNA_Gly_GCC_2_4_tRNA_tRNA_Gly_GCC_2_5_tRNA_tRNA_Gly_GCC_2_6_tRNA_tRNA_Gly_GCC_3_1_tRNA_tRNA_Gly_GCC_4_1_tRNA_tRNA_Gly_GCC_5_1_tRNA_tRNA_Gly_GCC_6_1	1:161413094-161413164:+,Homo_sapiens_tRNA-Gly-GCC-1-1:1-71:+;1:161420467-161420537:+,Homo_sapiens_tRNA-Gly-GCC-1-2:1-71:+;1:161427898-161427968:+,Homo_sapiens_tRNA-Gly-GCC-1-3:1-71:+;1:161435258-161435328:+,Homo_sapiens_tRNA-Gly-GCC-1-4:1-71:+;21:18827107-18827177:-,Homo_sapiens_tRNA-Gly-GCC-1-5:1-71:+;1:161493637-161493707:-,Homo_sapiens_tRNA-Gly-GCC-2-1:1-71:+;2:157257659-157257729:-,Homo_sapie…	GCATGGGTGGTTCAGTGGTAGAATTCTCGCCTGCCACGCGGGAGGCCCGGGTTCGATTCCCGGCCCATGCA;GCATGGGTGGTTCAGTGGTAGAATTCTCGCCTGCCACGCGGGAGGCCCGGGTTCGATTCCCGGCCCATGCA;GCATGGGTGGTTCAGTGGTAGAATTCTCGCCTGCCACGCGGGAGGCCCGGGTTCGATTCCCGGCCCATGCA;GCATGGGTGGTTCAGTGGTAGAATTCTCGCCTGCCACGCGGGAGGCCCGGGTTCGATTCCCGGCCCATGCA;GCATGGGTGGTTCAGTGGTAGAATTCTCGCCTGCCACGCGGGAGGCCCGGGTTCGATTCCCGGCCCATGCA;GCATTGGTGGTTCAGTGGTAGAATTCTCGCCTGCCACGC…	302072	438618	385992	472560	448845	660397	110812	143292	308892	147848	357487	159748	1168230	426870	599646	161686	169976	596471	171767	356748	306465	1.9633e+06	285498	1.17214e+06	508813	276053
tRNA_tRNA_Gly_TCC_1_1_tRNA_tRNA_Gly_TCC_2_1_tRNA_tRNA_Gly_TCC_2_2_tRNA_tRNA_Gly_TCC_2_3_tRNA_tRNA_Gly_TCC_2_4_tRNA_tRNA_Gly_TCC_2_5_tRNA_tRNA_Gly_TCC_2_6_tRNA_tRNA_Gly_TCC_3_1_tRNA_tRNA_Gly_TCC_4_1	19:4724082-4724153:+,Homo_sapiens_tRNA-Gly-TCC-1-1:1-72:+;1:145397864-145397935:-,Homo_sapiens_tRNA-Gly-TCC-2-1:1-72:+;1:161417375-161417446:-,Homo_sapiens_tRNA-Gly-TCC-2-2:1-72:+;1:161424756-161424827:-,Homo_sapiens_tRNA-Gly-TCC-2-3:1-72:+;1:161432166-161432237:-,Homo_sapiens_tRNA-Gly-TCC-2-4:1-72:+;1:161439547-161439618:-,Homo_sapiens_tRNA-Gly-TCC-2-5:1-72:+;1:161500903-161500974:+,Homo_sapiens…	GCGTTGGTGGTATAGTGGTtAGCATAGCTGCCTTCCAAGCAGTTGaCCCGGGTTCGATTCCCGGCCAACGCA;GCGTTGGTGGTATAGTGGTgAGCATAGCTGCCTTCCAAGCAGTTGaCCCGGGTTCGATTCCCGGCCAACGCA;GCGTTGGTGGTATAGTGGTgAGCATAGCTGCCTTCCAAGCAGTTGaCCCGGGTTCGATTCCCGGCCAACGCA;GCGTTGGTGGTATAGTGGTgAGCATAGCTGCCTTCCAAGCAGTTGaCCCGGGTTCGATTCCCGGCCAACGCA;GCGTTGGTGGTATAGTGGTgAGCATAGCTGCCTTCCAAGCAGTTGaCCCGGGTTCGATTCCCGGCCAACGCA;GCGTTGGTGGTATAGTGGTgAGCATAGCTGCCTT…	899.8	776.3	865.8	982.4	871.7	904.8	736.2	339.4	1118.8	767.7	1354	471	2078.1	618	895.1	649.7	436.8	940.4	479.7	1821.2	1026	1664	787.6	1271.3	5612.6	1087.8
tRNA_tRNA_His_GTG_1_1_tRNA_tRNA_His_GTG_1_2_tRNA_tRNA_His_GTG_1_3_tRNA_tRNA_His_GTG_1_4_tRNA_tRNA_His_GTG_1_5_tRNA_tRNA_His_GTG_1_6_tRNA_tRNA_His_GTG_1_7_tRNA_tRNA_His_GTG_1_8_tRNA_tRNA_His_GTG_1_9_tRNA_tRNA_His_GTG_2_1	1:145396881-145396952:-,Homo_sapiens_tRNA-His-GTG-1-1:1-72:+;1:146544773-146544844:+,Homo_sapiens_tRNA-His-GTG-1-2:1-72:+;1:147753471-147753542:+,Homo_sapiens_tRNA-His-GTG-1-3:1-72:+;1:147774845-147774916:-,Homo_sapiens_tRNA-His-GTG-1-4:1-72:+;6:27125906-27125977:+,Homo_sapiens_tRNA-His-GTG-1-5:1-72:+;9:14433938-14434009:-,Homo_sapiens_tRNA-His-GTG-1-6:1-72:+;15:45490804-45490875:-,Homo_sapiens_t…	GCCGTGATCGTATAGTGGTtAGTACTCTGCGTTGTGGCCGCAGCAaCCTCGGTTCGAATCCGAGTCACGGCA;GCCGTGATCGTATAGTGGTtAGTACTCTGCGTTGTGGCCGCAGCAaCCTCGGTTCGAATCCGAGTCACGGCA;GCCGTGATCGTATAGTGGTtAGTACTCTGCGTTGTGGCCGCAGCAaCCTCGGTTCGAATCCGAGTCACGGCA;GCCGTGATCGTATAGTGGTtAGTACTCTGCGTTGTGGCCGCAGCAaCCTCGGTTCGAATCCGAGTCACGGCA;GCCGTGATCGTATAGTGGTtAGTACTCTGCGTTGTGGCCGCAGCAaCCTCGGTTCGAATCCGAGTCACGGCA;GCCGTGATCGTATAGTGGTtAGTACTCTGCGTTG…	79483	65655	56981	949352	70198	222541	20528	18582	521632	41781	29812	36057	41064	37712	204933	16486	18052	40775	149811	28386	99049	244139	51498	132694	78807	93799
tRNA_tRNA_Ile_AAT_10_1_tRNA_tRNA_Ile_AAT_1_1_tRNA_tRNA_Ile_AAT_11_1_tRNA_tRNA_Ile_AAT_2_1_tRNA_tRNA_Ile_AAT_3_1_tRNA_tRNA_Ile_AAT_4_1_tRNA_tRNA_Ile_AAT_5_1_tRNA_tRNA_Ile_AAT_5_2_tRNA_tRNA_Ile_AAT_5_3_tRNA_tRNA_Ile_AAT_5_4_tRNA_tRNA_Ile_AAT_5_5_tRNA_tRNA_Ile_AAT_6_1_tRNA_tRNA_Ile_AAT_7_1_tRNA_tRNA_Ile_AAT_7_2_tRNA_tRNA_Ile_AAT_8_1_tRNA_tRNA_Ile_AAT_9_1_tRNA_tRNA_Ile_AAT_chr6_37	6:27251864-27251937:+,Homo_sapiens_tRNA-Ile-AAT-10-1:1-74:+;6:58149254-58149327:+,Homo_sapiens_tRNA-Ile-AAT-1-1:1-74:+;12:129716198-129716272:+,Homo_sapiens_tRNA-Ile-AAT-11-1:1-75:+;6:27655967-27656040:+,Homo_sapiens_tRNA-Ile-AAT-2-1:1-74:+;6:27242990-27243063:-,Homo_sapiens_tRNA-Ile-AAT-3-1:1-74:+;17:8130309-8130382:-,Homo_sapiens_tRNA-Ile-AAT-4-1:1-74:+;6:26554350-26554423:+,Homo_sapiens_tRNA-I…	GGCCGGTTAACTTAATTGGTtAGAGCGTGGTGCTAATAATGTCAAGGtTGCGGGTTGGATCCCCGAACGGGCCA;GGCCGGTTAGCTCAGTTGGTtAGAGCGTGGCGCTAATAACGCCAAGGtCGCGGGTTCGATCCCCGTACGGGCCA;TGGCTGATGaGCTCAGCTGGTgGGAGCATGGTGTTAATGAGGCTGAGGtCGTGGGTTCAATCCCCACCGGGCTAT;GGCCGGTTAGCTCAGTTGGTtAGAGCGTGGTGCTAATAACGCCAAGGtCGCGGGTTCGATCCCCGTACTGGCCA;GGCTGGTTAGCTCAGTTGGTtAGAGCGTGGTGCTAATAACGCCAAGGtCGCGGGTTCGATCCCCGTACTGGCCA;GGCCGGTTAGCTCAGTTGGTtAG…	838.9	668.4	928.6	368	793.1	1298	571.1	504.5	932.6	3077.2	854.6	645.8	1644.9	1894.4	2855.5	851.1	660.3	1114.7	1425.9	513.5	1998.6	4577.4	833.7	2888.5	5851.4	2190
tRNA_tRNA_Ile_GAT_1_1_tRNA_tRNA_Ile_GAT_1_2_tRNA_tRNA_Ile_GAT_1_3_tRNA_tRNA_Ile_GAT_chrX_5_tRNA_tRNA_Ile_GAT_chrX_7	X:3756418-3756491:-,Homo_sapiens_tRNA-Ile-GAT-1-1:1-74:+;X:3794842-3794915:-,Homo_sapiens_tRNA-Ile-GAT-1-2:1-74:+;X:3833271-3833344:-,Homo_sapiens_tRNA-Ile-GAT-1-3:1-74:+;X:3833685-3833758:-,Homo_sapiens_tRNA-Ile-GAT-chrX-5:1-74:+;X:3795256-3795329:-,Homo_sapiens_tRNA-Ile-GAT-chrX-7:1-74:+	GGCCGGTTAGCTCAGTTGGTaAGAGCGTGGTGCTGATAACACCAAGGtCGCGGGCTCGACTCCCGCACCGGCCA;GGCCGGTTAGCTCAGTTGGTaAGAGCGTGGTGCTGATAACACCAAGGtCGCGGGCTCGACTCCCGCACCGGCCA;GGCCGGTTAGCTCAGTTGGTaAGAGCGTGGTGCTGATAACACCAAGGtCGCGGGCTCGACTCCCGCACCGGCCA;GGTCGGTTATCTCAGTTGGTgAGCGCGTGGTGCTGATACCGCCATGGtCGCGGGCTTGATCCCCGCACCGGCCC;GGTCGGTTATCTCAGTTGGTgAGCGCGTGGTGCTGATACCGCCATGGtCGCGGGCTTGATCCCCGCACCGGCCC	4.5	0.9	6.1	1.6	2	7.5	3.3	4.1	7.5	26	7	7.5	13.9	3.5	19.4	9.8	142.2	8.2	4.1	2.9	11.3	35.9	8.1	9.6	43.4	10.9
tRNA_tRNA_Ile_TAT_1_1_tRNA_tRNA_Ile_TAT_2_1_tRNA_tRNA_Ile_TAT_2_2_tRNA_tRNA_Ile_TAT_2_3_tRNA_tRNA_Ile_TAT_3_1	19:39902808-39902900:-,Homo_sapiens_tRNA-Ile-TAT-1-1:1-74:+;2:43037676-43037768:+,Homo_sapiens_tRNA-Ile-TAT-2-1:1-74:+;6:26988125-26988218:+,Homo_sapiens_tRNA-Ile-TAT-2-2:1-74:+;6:27599200-27599293:+,Homo_sapiens_tRNA-Ile-TAT-2-3:1-74:+;6:28505367-28505460:+,Homo_sapiens_tRNA-Ile-TAT-3-1:1-74:+	GCTCCAGTGGCGCAATCGGTtAGCGCGCGGTACTTAcaATGCCGAGGtTGTGAGTTCGATCCTCACCTGGAGCA;GCTCCAGTGGCGCAATCGGTtAGCGCGCGGTACTTATAATGCCGAGGtTGTGAGTTCGAGCCTCACCTGGAGCA;GCTCCAGTGGCGCAATCGGTtAGCGCGCGGTACTTATAATGCCGAGGtTGTGAGTTCGAGCCTCACCTGGAGCA;GCTCCAGTGGCGCAATCGGTtAGCGCGCGGTACTTATAATGCCGAGGtTGTGAGTTCGAGCCTCACCTGGAGCA;GCTCCAGTGGCGCAATCGGTtAGCGCGCGGTACTTATAATGCCGAGGtTGTGAGTTCAAGCCTCACCTGGAGCA	77	79	103	213	121	102	67	169	93.2	187.4	357.2	270.4	234.2	210	148	187	157.7	104.2	205.2	209.7	139	555.2	147	582.4	320.4	155
tRNA_tRNA_iMet_CAT_1_1_tRNA_tRNA_iMet_CAT_1_2_tRNA_tRNA_iMet_CAT_1_3_tRNA_tRNA_iMet_CAT_1_4_tRNA_tRNA_iMet_CAT_1_5_tRNA_tRNA_iMet_CAT_1_6_tRNA_tRNA_iMet_CAT_1_7_tRNA_tRNA_iMet_CAT_1_8_tRNA_tRNA_iMet_CAT_2_1_tRNA_tRNA_iMet_CAT_3_1	1:153643726-153643797:+,Homo_sapiens_tRNA-iMet-CAT-1-1:1-72:+;6:26286754-26286825:+,Homo_sapiens_tRNA-iMet-CAT-1-2:1-72:+;6:26313352-26313423:-,Homo_sapiens_tRNA-iMet-CAT-1-3:1-72:+;6:26330529-26330600:-,Homo_sapiens_tRNA-iMet-CAT-1-4:1-72:+;6:27300764-27300835:-,Homo_sapiens_tRNA-iMet-CAT-1-5:1-72:+;6:27560600-27560671:-,Homo_sapiens_tRNA-iMet-CAT-1-6:1-72:+;6:27870271-27870342:-,Homo_sapiens_tR…	AGCAGAGTGGCGCAGCGGAAGCGTGCTGGGCCCATAACCCAGAGGtCGATGGATCGAAACCATCCTCTGCTA;AGCAGAGTGGCGCAGCGGAAGCGTGCTGGGCCCATAACCCAGAGGtCGATGGATCGAAACCATCCTCTGCTA;AGCAGAGTGGCGCAGCGGAAGCGTGCTGGGCCCATAACCCAGAGGtCGATGGATCGAAACCATCCTCTGCTA;AGCAGAGTGGCGCAGCGGAAGCGTGCTGGGCCCATAACCCAGAGGtCGATGGATCGAAACCATCCTCTGCTA;AGCAGAGTGGCGCAGCGGAAGCGTGCTGGGCCCATAACCCAGAGGtCGATGGATCGAAACCATCCTCTGCTA;AGCAGAGTGGCGCAGCGGAAGCGTGCTGGGCCCA…	1498.5	4097	6467.9	6008.4	3795.2	6072.8	1500.5	3554.5	3589.6	2141.3	7850.6	2377	7893.3	9458.8	7393.6	4586.2	2515	12771.7	10008.3	8439.2	2351.7	72777	4556.4	37760.6	25879.6	3511.1
tRNA_tRNA_Leu_AAG_1_1_tRNA_tRNA_Leu_AAG_1_2_tRNA_tRNA_Leu_AAG_1_3_tRNA_tRNA_Leu_AAG_2_1_tRNA_tRNA_Leu_AAG_2_2_tRNA_tRNA_Leu_AAG_2_3_tRNA_tRNA_Leu_AAG_2_4_tRNA_tRNA_Leu_AAG_3_1_tRNA_tRNA_Leu_AAG_4_1_tRNA_tRNA_Leu_AAG_5_1_tRNA_tRNA_Leu_AAG_6_1_tRNA_tRNA_Leu_AAG_7_1	5:180524474-180524555:-,Homo_sapiens_tRNA-Leu-AAG-1-1:1-82:+;5:180528840-180528921:+,Homo_sapiens_tRNA-Leu-AAG-1-2:1-82:+;5:180601044-180601125:-,Homo_sapiens_tRNA-Leu-AAG-1-3:1-82:+;5:180614701-180614782:+,Homo_sapiens_tRNA-Leu-AAG-2-1:1-82:+;6:28911399-28911480:-,Homo_sapiens_tRNA-Leu-AAG-2-2:1-82:+;14:21078291-21078372:+,Homo_sapiens_tRNA-Leu-AAG-2-3:1-82:+;16:22308461-22308542:+,Homo_sapiens_…	GGTAGCGTGGCCGAGCGGTctAAGGCGCTGGATTAAGGCTCCAGTCTCTTCGGAGGCGTGGGTTCGAATCCCACCGCTGCCA;GGTAGCGTGGCCGAGCGGTctAAGGCGCTGGATTAAGGCTCCAGTCTCTTCGGAGGCGTGGGTTCGAATCCCACCGCTGCCA;GGTAGCGTGGCCGAGCGGTctAAGGCGCTGGATTAAGGCTCCAGTCTCTTCGGAGGCGTGGGTTCGAATCCCACCGCTGCCA;GGTAGCGTGGCCGAGCGGTctAAGGCGCTGGATTAAGGCTCCAGTCTCTTCGGGGGCGTGGGTTCGAATCCCACCGCTGCCA;GGTAGCGTGGCCGAGCGGTctAAGGCGCTGGATTAAGGCTCCAGTCTCTTCGGGGGCGTGGGTTCGA…	415.7	457.6	554.4	332.3	370.2	513.2	164.9	451.7	208.6	513.3	346.3	348.1	285.4	674.1	341.9	595.8	524.8	1868.5	481	1052.2	335.9	555.4	637.1	527.3	2980.9	728.4
tRNA_tRNA_Leu_CAA_1_1_tRNA_tRNA_Leu_CAA_1_2_tRNA_tRNA_Leu_CAA_2_1_tRNA_tRNA_Leu_CAA_3_1_tRNA_tRNA_Leu_CAA_4_1_tRNA_tRNA_Leu_CAA_5_1_tRNA_tRNA_Leu_CAA_6_1_tRNA_tRNA_Leu_CAA_7_1_tRNA_tRNA_Leu_CAA_chr1_1	6:28864000-28864105:-,Homo_sapiens_tRNA-Leu-CAA-1-1:1-83:+;6:28908830-28908934:+,Homo_sapiens_tRNA-Leu-CAA-1-2:1-83:+;6:27573417-27573524:-,Homo_sapiens_tRNA-Leu-CAA-2-1:1-84:+;6:27570348-27570454:-,Homo_sapiens_tRNA-Leu-CAA-3-1:1-84:+;1:249168054-249168159:+,Homo_sapiens_tRNA-Leu-CAA-4-1:1-84:+;11:9296790-9296863:+,Homo_sapiens_tRNA-Leu-CAA-5-1:1-74:+;1:161581736-161581819:-,Homo_sapiens_tRNA-Le…	GTCAGGATGGCCGAGTGGTctAAGGCGCCAGACTCAAGctaagctCTCCAATGGAGGCGTGGGTTCGAATCCCACTTCTGACA;GTCAGGATGGCCGAGTGGTctAAGGCGCCAGACTCAAGTTCTGGTCTCCAATGGAGGCGTGGGTTCGAATCCCACTTCTGACA;GTCAGGATGGCCGAGTGGTctAAGGCGCCAGACTCAAGcttactgcTCCGTATGGAGGCGTGGGTTCGAATCCCACTTCTGACA;GTCAGGATGGCCGAGTGGTctAAGGCGCCAGACTCAAGttgctactTCCGCATGGAGGCGTGGGTTCGAATCCCACTTCTGACA;GTCAGGATGGCCGAGTGGTctAAGGCGCCAGACTCAAGTTCTGGTCTCCGGATGGAGGCGT…	1223.1	993.7	1566.9	1284.3	1610.8	1445.5	828.8	1606.3	1227.8	2642.8	2907.5	1999.4	943.4	2311.5	1604	1485.2	1717.5	3574.6	1514.6	1894	2285.1	3700.7	1992	5485	8582.5	2754.6
tRNA_tRNA_Leu_CAG_1_1_tRNA_tRNA_Leu_CAG_1_2_tRNA_tRNA_Leu_CAG_1_3_tRNA_tRNA_Leu_CAG_1_4_tRNA_tRNA_Leu_CAG_1_5_tRNA_tRNA_Leu_CAG_1_6_tRNA_tRNA_Leu_CAG_1_7_tRNA_tRNA_Leu_CAG_2_1_tRNA_tRNA_Leu_CAG_2_2_tRNA_tRNA_Leu_CAG_chr9_3_tRNA_tRNA_Leu_CAG_chr9_7	1:161411323-161411405:+,Homo_sapiens_tRNA-Leu-CAG-1-1:1-83:+;1:161418741-161418823:+,Homo_sapiens_tRNA-Leu-CAG-1-2:1-83:+;1:161426122-161426204:+,Homo_sapiens_tRNA-Leu-CAG-1-3:1-83:+;1:161433532-161433614:+,Homo_sapiens_tRNA-Leu-CAG-1-4:1-83:+;1:161440913-161440995:+,Homo_sapiens_tRNA-Leu-CAG-1-5:1-83:+;1:161500132-161500214:-,Homo_sapiens_tRNA-Leu-CAG-1-6:1-83:+;6:26521436-26521518:+,Homo_sapien…	GTCAGGATGGCCGAGCGGTctAAGGCGCTGCGTTCAGGTCGCAGTCTCCCCTGGAGGCGTGGGTTCGAATCCCACTCCTGACA;GTCAGGATGGCCGAGCGGTctAAGGCGCTGCGTTCAGGTCGCAGTCTCCCCTGGAGGCGTGGGTTCGAATCCCACTCCTGACA;GTCAGGATGGCCGAGCGGTctAAGGCGCTGCGTTCAGGTCGCAGTCTCCCCTGGAGGCGTGGGTTCGAATCCCACTCCTGACA;GTCAGGATGGCCGAGCGGTctAAGGCGCTGCGTTCAGGTCGCAGTCTCCCCTGGAGGCGTGGGTTCGAATCCCACTCCTGACA;GTCAGGATGGCCGAGCGGTctAAGGCGCTGCGTTCAGGTCGCAGTCTCCCCTGGAGGCGTGGG…	3001.5	3770.5	3316	4659.3	4114.5	4979.3	7237.8	5696.2	3592.2	4437.6	7815.6	2105.8	4344.1	3866.3	6911.1	4482.5	3883.4	7258.1	4434.7	4830.7	6318.7	6349.3	7277.9	21212.8	29043	8653.9
tRNA_tRNA_Leu_TAG_1_1_tRNA_tRNA_Leu_TAG_2_1_tRNA_tRNA_Leu_TAG_3_1_tRNA_tRNA_Leu_TAG_4_1	17:8023632-8023713:-,Homo_sapiens_tRNA-Leu-TAG-1-1:1-82:+;14:21093529-21093610:+,Homo_sapiens_tRNA-Leu-TAG-2-1:1-82:+;16:22207032-22207113:-,Homo_sapiens_tRNA-Leu-TAG-3-1:1-82:+;14:21145178-21145259:-,Homo_sapiens_tRNA-Leu-TAG-4-1:1-82:+	GGTAGCGTGGCCGAGCGGTctAAGGCGCTGGATTTAGGCTCCAGTCTCTTCGGAGGCGTGGGTTCGAATCCCACCGCTGCCA;GGTAGTGTGGCCGAGCGGTctAAGGCGCTGGATTTAGGCTCCAGTCTCTTCGGGGGCGTGGGTTCGAATCCCACCACTGCCA;GGTAGCGTGGCCGAGTGGTctAAGGCGCTGGATTTAGGCTCCAGTCATTTCGATGgCGTGGGTTCGAATCCCACCGCTGCCA;GGTAGTGTGGTTGAATGGTctAAGGCACTGAATTTAGGCTCCAGTCTCTTTGGGGaCGTGGGTTTAAATCCCACTGCTGCAA	175.5	387.4	622.1	213.2	426.2	2025.2	38.2	277.5	167.1	452.3	140.7	279.3	293.9	531.1	789.3	332.1	386.5	716	137.7	780.1	147.3	1144.1	199.9	1474	650.2	179.9
tRNA_tRNA_Lys_CTT_10_1_tRNA_tRNA_Lys_CTT_1_1_tRNA_tRNA_Lys_CTT_11_1_tRNA_tRNA_Lys_CTT_1_2_tRNA_tRNA_Lys_CTT_12_1_tRNA_tRNA_Lys_CTT_13_1_tRNA_tRNA_Lys_CTT_14_1_tRNA_tRNA_Lys_CTT_15_1_tRNA_tRNA_Lys_CTT_16_1_tRNA_tRNA_Lys_CTT_2_1_tRNA_tRNA_Lys_CTT_2_2_tRNA_tRNA_Lys_CTT_2_3_tRNA_tRNA_Lys_CTT_2_4_tRNA_tRNA_Lys_CTT_2_5_tRNA_tRNA_Lys_CTT_3_1_tRNA_tRNA_Lys_CTT_4_1_tRNA_tRNA_Lys_CTT_5_1_tRNA_tRNA_Lys_CTT_…	19:36066750-36066822:+,Homo_sapiens_tRNA-Lys-CTT-10-1:1-73:+;14:58706613-58706685:-,Homo_sapiens_tRNA-Lys-CTT-1-1:1-73:+;19:52425398-52425468:-,Homo_sapiens_tRNA-Lys-CTT-11-1:1-71:+;15:79152904-79152976:+,Homo_sapiens_tRNA-Lys-CTT-1-2:1-73:+;1:39970196-39970265:+,Homo_sapiens_tRNA-Lys-CTT-12-1:1-70:+;1:165566150-165566222:+,Homo_sapiens_tRNA-Lys-CTT-13-1:1-73:+;16:3246153-3246225:+,Homo_sapiens_t…	GCCCAGCTAGCTCAGTCGGTAGAGCATAAGACTCTTAATCTCAGGGtTGTGGATTCGTGCCCCATGCTGGGTG;GCCCGGCTAGCTCAGTCGGTAGAGCATGGGACTCTTAATCCCAGGGtCGTGGGTTCGAGCCCCACGTTGGGCG;CTGCAGCTAGCTCAGTCGGTAGAGCATGAGACTCTTAATCTCAGGGtCATGGGTTCGTGCCCCATGTTGGG;GCCCGGCTAGCTCAGTCGGTAGAGCATGGGACTCTTAATCCCAGGGtCGTGGGTTCGAGCCCCACGTTGGGCG;CCAGCATGTCTCAGTCGGTATAGTGTGAGACTCTTAATCTCAGGGtCGTGGGTTCAAGCCCCACATTGGG;GTCTAGCTAGATCAGTTGGTAGAGCATAAGACTC…	114751	1.03543e+06	236150	723923	915888	266401	190226	75791.4	251601	79447.6	91068.7	68633.3	2.97453e+06	584521	390799	94665.2	90618.6	153750	134150	144736	94621.5	384667	71130.2	443281	248598	159809
tRNA_tRNA_Lys_TTT_10_1_tRNA_tRNA_Lys_TTT_1_1_tRNA_tRNA_Lys_TTT_11_1_tRNA_tRNA_Lys_TTT_12_1_tRNA_tRNA_Lys_TTT_13_1_tRNA_tRNA_Lys_TTT_14_1_tRNA_tRNA_Lys_TTT_15_1_tRNA_tRNA_Lys_TTT_2_1_tRNA_tRNA_Lys_TTT_3_1_tRNA_tRNA_Lys_TTT_3_2_tRNA_tRNA_Lys_TTT_3_3_tRNA_tRNA_Lys_TTT_3_4_tRNA_tRNA_Lys_TTT_3_5_tRNA_tRNA_Lys_TTT_4_1_tRNA_tRNA_Lys_TTT_5_1_tRNA_tRNA_Lys_TTT_6_1_tRNA_tRNA_Lys_TTT_7_1_tRNA_tRNA_Lys_TTT_8…	19:41748142-41748214:-,Homo_sapiens_tRNA-Lys-TTT-10-1:1-73:+;16:73512216-73512288:-,Homo_sapiens_tRNA-Lys-TTT-1-1:1-73:+;12:27843306-27843378:+,Homo_sapiens_tRNA-Lys-TTT-11-1:1-73:+;19:50037933-50038005:-,Homo_sapiens_tRNA-Lys-TTT-12-1:1-73:+;6:28660987-28661060:-,Homo_sapiens_tRNA-Lys-TTT-13-1:1-74:+;14:74055535-74055596:-,Homo_sapiens_tRNA-Lys-TTT-14-1:1-62:+;2:224186315-224186387:-,Homo_sapien…	GCCAGGATAGTTCAGGTGGTAGAGCATCAGACTTTTAACCTGAGGGtTCAGGGTTCAAGTCTCTGTTTGGGCG;GCCTGGATAGCTCAGTTGGTAGAGCATCAGACTTTTAATCTGAGGGtCCAGGGTTCAAGTCCCTGTTCAGGCA;ACCCAGATAGCTCAGTCAGTAGAGCATCAGACTTTTAATCTGAGGGtCCAAGGTTCATGTCCCTTTTTGGGTG;ACCTGGGTAGCTTAGTTGGTAGAGCATTGGACTTTTAATTTGAGGGcCCAGGTTTCAAGTCCCTGTTTGGGTG;GCCTGGGTAGCTCAGTCGGTAGAGCTaTCAGACTTTTAGCCTGAGGAtTCAGGGTTCAATCCCTTGCTGGGGCG;GATAGCTCAGTTGATAGAGCATCAGACT…	24206.9	30792.5	33944.4	159297	60072.9	38212.6	7710.7	12605.2	37983.7	29007.6	29258.2	44537.9	35054.6	26799.9	36087.4	10258.9	22660.7	36872.3	19756.4	18852.6	23229.5	167091	18159.6	41033.1	59953	25557.9
tRNA_tRNA_Met_CAT_1_1_tRNA_tRNA_Met_CAT_2_1_tRNA_tRNA_Met_CAT_3_1_tRNA_tRNA_Met_CAT_3_2_tRNA_tRNA_Met_CAT_4_1_tRNA_tRNA_Met_CAT_4_2_tRNA_tRNA_Met_CAT_4_3_tRNA_tRNA_Met_CAT_5_1_tRNA_tRNA_Met_CAT_6_1_tRNA_tRNA_Met_CAT_7_1	8:124169470-124169542:-,Homo_sapiens_tRNA-Met-CAT-1-1:1-73:+;16:71460396-71460468:+,Homo_sapiens_tRNA-Met-CAT-2-1:1-73:+;6:28912352-28912424:+,Homo_sapiens_tRNA-Met-CAT-3-1:1-73:+;6:28921042-28921114:-,Homo_sapiens_tRNA-Met-CAT-3-2:1-73:+;6:26735574-26735646:-,Homo_sapiens_tRNA-Met-CAT-4-1:1-73:+;6:26758550-26758622:-,Homo_sapiens_tRNA-Met-CAT-4-2:1-73:+;6:26766444-26766516:+,Homo_sapiens_tRNA-Me…	GCCTCGTTAGCGCAGTAGGTAGCGCGTCAGTCTCATAATCTGAAGGtCGTGAGTTCGATCCTCACACGGGGCA;GCCCTCTTAGCGCAGTGGGcAGCGCGTCAGTCTCATAATCTGAAGGtCCTGAGTTCGAGCCTCAGAGAGGGCA;GCCTCCTTAGCGCAGTAGGCAGCGCGTCAGTCTCATAATCTGAAGGtCCTGAGTTCGAACCTCAGAGGGGGCA;GCCTCCTTAGCGCAGTAGGCAGCGCGTCAGTCTCATAATCTGAAGGtCCTGAGTTCGAACCTCAGAGGGGGCA;GCCCTCTTAGCGCAGCGGGcAGCGCGTCAGTCTCATAATCTGAAGGtCCTGAGTTCGAGCCTCAGAGAGGGCA;GCCCTCTTAGCGCAGCGGGcAGCGCGTCA…	431.5	1434.5	963.5	384	1571.5	1512	281.5	722.5	2535	4088.4	3348.5	3119.6	1711	1553.5	1611.5	1028.8	1455	770	1050.5	566	1450.5	8281.5	825.3	1490	5098.2	1073.5
tRNA_tRNA_Phe_GAA_10_1_tRNA_tRNA_Phe_GAA_1_1_tRNA_tRNA_Phe_GAA_11_1_tRNA_tRNA_Phe_GAA_1_2_tRNA_tRNA_Phe_GAA_1_3_tRNA_tRNA_Phe_GAA_1_4_tRNA_tRNA_Phe_GAA_1_5_tRNA_tRNA_Phe_GAA_1_6_tRNA_tRNA_Phe_GAA_2_1_tRNA_tRNA_Phe_GAA_3_1_tRNA_tRNA_Phe_GAA_4_1_tRNA_tRNA_Phe_GAA_5_1_tRNA_tRNA_Phe_GAA_6_1_tRNA_tRNA_Phe_GAA_7_1_tRNA_tRNA_Phe_GAA_8_1	1:149672910-149672971:-,Homo_sapiens_tRNA-Phe-GAA-10-1:1-62:+;6:28758499-28758571:-,Homo_sapiens_tRNA-Phe-GAA-1-1:1-73:+;6:28694855-28694927:-,Homo_sapiens_tRNA-Phe-GAA-11-1:1-73:+;6:28949449-28949521:-,Homo_sapiens_tRNA-Phe-GAA-1-2:1-73:+;11:59324970-59325042:-,Homo_sapiens_tRNA-Phe-GAA-1-3:1-73:+;12:125412389-125412461:-,Homo_sapiens_tRNA-Phe-GAA-1-4:1-73:+;13:95201904-95201976:-,Homo_sapiens_t…	GGTTGTCTAGTGGCtAGGATTCGGTGCTGAAAGCGTCACGgCCCGGGTTCGATTCCCGGTCA;GCCGAAATAGCTCAGTTGGGAGAGCGTTAGACTGAAGATCTAAAGGtCCCTGGTTCGATCCCGGGTTTCGGCA;GCTGAGATAGCTCGGTTGGGAGGGCATCAGCCTGAAGATCTAAAGGaGACTGGTTCAATTCTGGGTTTTGGCA;GCCGAAATAGCTCAGTTGGGAGAGCGTTAGACTGAAGATCTAAAGGtCCCTGGTTCGATCCCGGGTTTCGGCA;GCCGAAATAGCTCAGTTGGGAGAGCGTTAGACTGAAGATCTAAAGGtCCCTGGTTCGATCCCGGGTTTCGGCA;GCCGAAATAGCTCAGTTGGGAGAGCGTTAGACTGAAGATC…	174.5	295.7	516.6	109.5	356	176.3	363.1	730.2	231.8	746.2	246.2	296.5	350.7	1159.8	488	519.8	442.1	718.6	606.9	702.6	389.4	1994.8	402.4	1654.1	1621.2	537.5
tRNA_tRNA_Pro_AGG_1_1_tRNA_tRNA_Pro_AGG_2_1_tRNA_tRNA_Pro_AGG_2_2_tRNA_tRNA_Pro_AGG_2_3_tRNA_tRNA_Pro_AGG_2_4_tRNA_tRNA_Pro_AGG_2_5_tRNA_tRNA_Pro_AGG_2_6_tRNA_tRNA_Pro_AGG_2_7_tRNA_tRNA_Pro_AGG_2_8_tRNA_tRNA_Pro_AGG_3_1	16:3241989-3242060:+,Homo_sapiens_tRNA-Pro-AGG-1-1:1-72:+;1:167684725-167684796:-,Homo_sapiens_tRNA-Pro-AGG-2-1:1-72:+;6:26555498-26555569:+,Homo_sapiens_tRNA-Pro-AGG-2-2:1-72:+;7:128423504-128423575:+,Homo_sapiens_tRNA-Pro-AGG-2-3:1-72:+;11:75946557-75946628:+,Homo_sapiens_tRNA-Pro-AGG-2-4:1-72:+;14:21077495-21077566:-,Homo_sapiens_tRNA-Pro-AGG-2-5:1-72:+;14:21081560-21081631:-,Homo_sapiens_tRNA…	GGCTCGTTGGTCTAGGGGTATGATTCTCGCTTAGGATGCGAGAGGtCCCGGGTTCAAATCCCGGACGAGCCC;GGCTCGTTGGTCTAGGGGTATGATTCTCGCTTAGGGTGCGAGAGGtCCCGGGTTCAAATCCCGGACGAGCCC;GGCTCGTTGGTCTAGGGGTATGATTCTCGCTTAGGGTGCGAGAGGtCCCGGGTTCAAATCCCGGACGAGCCC;GGCTCGTTGGTCTAGGGGTATGATTCTCGCTTAGGGTGCGAGAGGtCCCGGGTTCAAATCCCGGACGAGCCC;GGCTCGTTGGTCTAGGGGTATGATTCTCGCTTAGGGTGCGAGAGGtCCCGGGTTCAAATCCCGGACGAGCCC;GGCTCGTTGGTCTAGGGGTATGATTCTCGCTTAG…	1476.7	2183.8	2428.4	3772.6	2265.9	17526.6	5791.9	25548.6	6525.2	9946	6758	2920.1	22228.3	3974.2	8227.7	1475.7	2468.9	7917.1	1656.3	5775.8	3469.3	8909.1	4795.5	18492.9	15449	11704.8
tRNA_tRNA_Pro_CGG_1_1_tRNA_tRNA_Pro_CGG_1_2_tRNA_tRNA_Pro_CGG_1_3_tRNA_tRNA_Pro_CGG_2_1	1:167683962-167684033:+,Homo_sapiens_tRNA-Pro-CGG-1-1:1-72:+;16:3222049-3222120:+,Homo_sapiens_tRNA-Pro-CGG-1-2:1-72:+;17:8126151-8126222:-,Homo_sapiens_tRNA-Pro-CGG-1-3:1-72:+;6:27059521-27059592:+,Homo_sapiens_tRNA-Pro-CGG-2-1:1-72:+	GGCTCGTTGGTCTAGGGGTATGATTCTCGCTTCGGGTGCGAGAGGtCCCGGGTTCAAATCCCGGACGAGCCC;GGCTCGTTGGTCTAGGGGTATGATTCTCGCTTCGGGTGCGAGAGGtCCCGGGTTCAAATCCCGGACGAGCCC;GGCTCGTTGGTCTAGGGGTATGATTCTCGCTTCGGGTGCGAGAGGtCCCGGGTTCAAATCCCGGACGAGCCC;GGCTCGTTGGTCTAGGGGTATGATTCTCGCTTCGGGTGTGAGAGGtCCCGGGTTCAAATCCCGGACGAGCCC	1051.1	5855.2	3446.1	1804.2	2146.8	9931.8	2838	12282.1	3012	4562.3	3132.5	1520.3	41932.2	9906.5	3969.8	725.3	1263.7	4213.2	1195.4	3393.5	1844.1	4601.6	2458.3	11142.3	7992.3	5601.4
tRNA_tRNA_Pro_TGG_1_1_tRNA_tRNA_Pro_TGG_2_1_tRNA_tRNA_Pro_TGG_3_1_tRNA_tRNA_Pro_TGG_3_2_tRNA_tRNA_Pro_TGG_3_3_tRNA_tRNA_Pro_TGG_3_4_tRNA_tRNA_Pro_TGG_3_5	14:21101165-21101236:+,Homo_sapiens_tRNA-Pro-TGG-1-1:1-72:+;11:75946869-75946940:-,Homo_sapiens_tRNA-Pro-TGG-2-1:1-72:+;5:180615854-180615925:-,Homo_sapiens_tRNA-Pro-TGG-3-1:1-72:+;14:21152175-21152246:+,Homo_sapiens_tRNA-Pro-TGG-3-2:1-72:+;16:3208923-3208994:+,Homo_sapiens_tRNA-Pro-TGG-3-3:1-72:+;16:3234133-3234204:-,Homo_sapiens_tRNA-Pro-TGG-3-4:1-72:+;16:3238094-3238165:+,Homo_sapiens_tRNA-Pro…	GGCTCGTTGGTCTAGTGGTATGATTCTCGCTTTGGGTGCGAGAGGtCCCGGGTTCAAATCCCGGACGAGCCC;GGCTCGTTGGTCTAGGGGTATGATTCTCGGTTTGGGTCCGAGAGGtCCCGGGTTCAAATCCCGGACGAGCCC;GGCTCGTTGGTCTAGGGGTATGATTCTCGCTTTGGGTGCGAGAGGtCCCGGGTTCAAATCCCGGACGAGCCC;GGCTCGTTGGTCTAGGGGTATGATTCTCGCTTTGGGTGCGAGAGGtCCCGGGTTCAAATCCCGGACGAGCCC;GGCTCGTTGGTCTAGGGGTATGATTCTCGCTTTGGGTGCGAGAGGtCCCGGGTTCAAATCCCGGACGAGCCC;GGCTCGTTGGTCTAGGGGTATGATTCTCGCTTTG…	1633.2	2114	2065.5	3587.2	2303.3	13225.7	4631.1	18304.3	5958.8	11691.7	6170.5	2929.6	14792.5	2932.3	7715.4	1894	2433.4	7258.7	1546.3	5915.7	3792.6	8429.3	6722.2	15345.8	22748.7	10850.9
tRNA_tRNA_SeC_TCA_1_1_tRNA_tRNA_SeC_TCA_2_1_tRNA_tRNA_SeC_TCA_3_1	19:45981860-45981945:-,Homo_sapiens_tRNA-SeC-TCA-1-1:1-86:+;22:44546537-44546622:+,Homo_sapiens_tRNA-SeC-TCA-2-1:1-86:+;17:38273553-38273626:-,Homo_sapiens_tRNA-SeC-TCA-3-1:1-74:+	GCCCGGATGATCCTCAGTGGTCTGGGGTGCAGGCTTCAAACCTGTAGCTGTCTAGCGACAGAGTGGTTCAATTCCACCTTTCGGGC;GCTCGGATGATCCTCAGTGGTCTGGGGTGCAGGCTTCAAACCTGTAGCTGTCTAGTGACAGAGTGGTTCAATTCCACCTTTGTAGG;GACCGTGTGGCCTTAATGGAtAAGGTGTCTGACTTCAGATCAGAAGAtTGAGGGTTTGAGTCCCTTTGTGGTCA	1036	1868	1016.3	278.1	1330.3	906.2	258.7	340.3	333.3	216.4	819.3	259.5	608.1	2084.2	992.4	354.8	1145.7	169.1	1008.1	312.3	339.2	3023.8	285.1	1349	733.8	809.3
tRNA_tRNA_Ser_ACT_1_1	6:27261671-27261744:+,Homo_sapiens_tRNA-Ser-ACT-1-1:1-74:+	GGCCGGTTAGCTCAGTTGGTtAGAGCGTGCTGCTACTAATGCCAGGGtCGAGGTTTCGATCCCCGTACGGGCCT	179.6	177.8	274.2	7.4	40.9	54.5	6.6	13.4	70.3	306.8	41.4	102.8	8.2	668.1	5.1	532.2	39.7	234.6	168	283.6	53.1	128.9	122.2	468	307.3	291.1
tRNA_tRNA_Ser_AGA_1_1_tRNA_tRNA_Ser_AGA_2_1_tRNA_tRNA_Ser_AGA_2_2_tRNA_tRNA_Ser_AGA_2_3_tRNA_tRNA_Ser_AGA_2_4_tRNA_tRNA_Ser_AGA_2_5_tRNA_tRNA_Ser_AGA_2_6_tRNA_tRNA_Ser_AGA_3_1_tRNA_tRNA_Ser_AGA_4_1_tRNA_tRNA_Ser_AGA_5_1_tRNA_tRNA_Ser_AGA_chr11_8	6:27509554-27509635:-,Homo_sapiens_tRNA-Ser-AGA-1-1:1-82:+;6:26327817-26327898:+,Homo_sapiens_tRNA-Ser-AGA-2-1:1-82:+;6:27446591-27446672:+,Homo_sapiens_tRNA-Ser-AGA-2-2:1-82:+;6:27463593-27463674:+,Homo_sapiens_tRNA-Ser-AGA-2-3:1-82:+;6:27470818-27470899:+,Homo_sapiens_tRNA-Ser-AGA-2-4:1-82:+;8:96281885-96281966:-,Homo_sapiens_tRNA-Ser-AGA-2-5:1-82:+;17:8129928-8130009:-,Homo_sapiens_tRNA-Ser-AG…	GTAGTCGTGGCCGAGTGGTtAAGGCGATGGACTAGAAATCCATTGGGGTTTCCCCGCGCAGGTTCGAATCCTGCCGACTACG;GTAGTCGTGGCCGAGTGGTtAAGGCGATGGACTAGAAATCCATTGGGGTCTCCCCGCGCAGGTTCGAATCCTGCCGACTACG;GTAGTCGTGGCCGAGTGGTtAAGGCGATGGACTAGAAATCCATTGGGGTCTCCCCGCGCAGGTTCGAATCCTGCCGACTACG;GTAGTCGTGGCCGAGTGGTtAAGGCGATGGACTAGAAATCCATTGGGGTCTCCCCGCGCAGGTTCGAATCCTGCCGACTACG;GTAGTCGTGGCCGAGTGGTtAAGGCGATGGACTAGAAATCCATTGGGGTCTCCCCGCGCAGGTTCGA…	1658.9	1142	1446.4	732.9	1036.4	313.4	235	766.8	610.9	1068.8	1219.1	1023	376.3	2327.5	565.9	2804.3	1182.5	1916.8	821.8	736.5	1417.9	1026.5	535.3	1151	3605.7	1643.7
tRNA_tRNA_Ser_CGA_1_1_tRNA_tRNA_Ser_CGA_2_1_tRNA_tRNA_Ser_CGA_3_1_tRNA_tRNA_Ser_CGA_4_1	17:8042199-8042280:-,Homo_sapiens_tRNA-Ser-CGA-1-1:1-82:+;6:27177628-27177709:+,Homo_sapiens_tRNA-Ser-CGA-2-1:1-82:+;6:27640229-27640310:-,Homo_sapiens_tRNA-Ser-CGA-3-1:1-82:+;12:56584148-56584229:+,Homo_sapiens_tRNA-Ser-CGA-4-1:1-82:+	GCTGTGATGGCCGAGTGGTtAAGGCGTTGGACTCGAAATCCAATGGGGTCTCCCCGCGCAGGTTCGAATCCTGCTCACAGCG;GCTGTGATGGCCGAGTGGTtAAGGCGTTGGACTCGAAATCCAATGGGGTCTCCCCGCGCAGGTTCAAATCCTGCTCACAGCG;GCTGTGATGGCCGAGTGGTtAAGGTGTTGGACTCGAAATCCAATGGGGGTTCCCCGCGCAGGTTCAAATCCTGCTCACAGCG;GTCACGGTGGCCGAGTGGTtAAGGCGTTGGACTCGAAATCCAATGGGGTTTCCCCGCACAGGTTCGAATCCTGTTCGTGACG	142.3	185.6	171.4	38.5	186.6	108	18.9	62.9	44.7	91.7	37.4	65.8	310	259.1	69.4	57.6	139.8	93.9	80.3	109.8	44.8	310.7	35.5	298.4	170.4	202
tRNA_tRNA_Ser_GCT_1_1_tRNA_tRNA_Ser_GCT_2_1_tRNA_tRNA_Ser_GCT_3_1_tRNA_tRNA_Ser_GCT_4_1_tRNA_tRNA_Ser_GCT_4_2_tRNA_tRNA_Ser_GCT_4_3_tRNA_tRNA_Ser_GCT_5_1_tRNA_tRNA_Ser_GCT_6_1	6:27065085-27065166:+,Homo_sapiens_tRNA-Ser-GCT-1-1:1-82:+;6:27265775-27265856:+,Homo_sapiens_tRNA-Ser-GCT-2-1:1-82:+;11:66115591-66115672:+,Homo_sapiens_tRNA-Ser-GCT-3-1:1-82:+;6:28565117-28565198:-,Homo_sapiens_tRNA-Ser-GCT-4-1:1-82:+;15:40886023-40886104:-,Homo_sapiens_tRNA-Ser-GCT-4-2:1-82:+;17:8090184-8090265:+,Homo_sapiens_tRNA-Ser-GCT-4-3:1-82:+;6:28180815-28180896:+,Homo_sapiens_tRNA-Ser-…	GACGAGGTGGCCGAGTGGTtAAGGCGATGGACTGCTAATCCATTGTGCTCTGCACGCGTGGGTTCGAATCCCACCCTCGTCG;GACGAGGTGGCCGAGTGGTtAAGGCGATGGACTGCTAATCCATTGTGCTCTGCACGCGTGGGTTCGAATCCCACCTTCGTCG;GACGAGGTGGCCGAGTGGTtAAGGCGATGGACTGCTAATCCATTGTGCTTTGCACGCGTGGGTTCGAATCCCATCCTCGTCG;GACGAGGTGGCCGAGTGGTtAAGGCGATGGACTGCTAATCCATTGTGCTCTGCACGCGTGGGTTCGAATCCCATCCTCGTCG;GACGAGGTGGCCGAGTGGTtAAGGCGATGGACTGCTAATCCATTGTGCTCTGCACGCGTGGGTTCGA…	209.8	429.1	928.7	209	603.8	260.8	114.7	172	300.6	382.2	260.8	593.9	336	1509.8	165	561	603.5	189.7	329.8	389.2	142.3	564.9	151	812.1	1023.1	225
tRNA_tRNA_Sup_TTA_1_1	17:58863593-58863663:+,Homo_sapiens_tRNA-Sup-TTA-1-1:1-71:+	GCCCGGATAGTTCAGTTGGTAGAGCATCAGACTTAATCAGAGGGtCCAGGGTTCAAGTCCCTGTTTGGGTG	3.3	11.1	3	6.8	8	2.5	1.6	17	1.8	14.4	5.1	33.2	2.9	6.7	3.6	5.2	27	33.9	2.1	9.5	13.3	12.6	5.8	23.9	10.7	6.7
tRNA_tRNA_Thr_AGT_1_1_tRNA_tRNA_Thr_AGT_1_2_tRNA_tRNA_Thr_AGT_1_3_tRNA_tRNA_Thr_AGT_2_1_tRNA_tRNA_Thr_AGT_2_2_tRNA_tRNA_Thr_AGT_3_1_tRNA_tRNA_Thr_AGT_4_1_tRNA_tRNA_Thr_AGT_5_1_tRNA_tRNA_Thr_AGT_6_1_tRNA_tRNA_Thr_AGT_7_1	17:8090478-8090551:+,Homo_sapiens_tRNA-Thr-AGT-1-1:1-74:+;17:8129553-8129626:-,Homo_sapiens_tRNA-Thr-AGT-1-2:1-74:+;19:33667963-33668036:+,Homo_sapiens_tRNA-Thr-AGT-1-3:1-74:+;6:26533145-26533218:-,Homo_sapiens_tRNA-Thr-AGT-2-1:1-74:+;6:27652474-27652547:-,Homo_sapiens_tRNA-Thr-AGT-2-2:1-74:+;6:28693795-28693868:+,Homo_sapiens_tRNA-Thr-AGT-3-1:1-74:+;6:27694473-27694546:+,Homo_sapiens_tRNA-Thr-AG…	GGCGCCGTGGCTTAGTTGGTtAAAGCGCCTGTCTAGTAAACAGGAGAtCCTGGGTTCGAATCCCAGCGGTGCCT;GGCGCCGTGGCTTAGTTGGTtAAAGCGCCTGTCTAGTAAACAGGAGAtCCTGGGTTCGAATCCCAGCGGTGCCT;GGCGCCGTGGCTTAGTTGGTtAAAGCGCCTGTCTAGTAAACAGGAGAtCCTGGGTTCGAATCCCAGCGGTGCCT;GGCTCCGTGGCTTAGCTGGTtAAAGCGCCTGTCTAGTAAACAGGAGAtCCTGGGTTCGAATCCCAGCGGGGCCT;GGCTCCGTGGCTTAGCTGGTtAAAGCGCCTGTCTAGTAAACAGGAGAtCCTGGGTTCGAATCCCAGCGGGGCCT;GGCTCCGTAGCTTAGTTGGTtAAA…	219.7	358	617.7	132.2	216.5	292.6	159.2	545.1	861.4	2612.6	1922.1	506	324.2	674.5	469.7	312.9	233.5	719.1	301.1	443	567.8	1805.9	435.9	874.5	3538.2	768.5
tRNA_tRNA_Thr_CGT_1_1_tRNA_tRNA_Thr_CGT_2_1_tRNA_tRNA_Thr_CGT_3_1_tRNA_tRNA_Thr_CGT_4_1_tRNA_tRNA_Thr_CGT_5_1_tRNA_tRNA_Thr_CGT_6_1_tRNA_tRNA_Thr_CGT_chr1_118	6:28456770-28456843:-,Homo_sapiens_tRNA-Thr-CGT-1-1:1-74:+;16:14379750-14379821:+,Homo_sapiens_tRNA-Thr-CGT-2-1:1-72:+;6:28615984-28616057:-,Homo_sapiens_tRNA-Thr-CGT-3-1:1-74:+;17:29877093-29877164:+,Homo_sapiens_tRNA-Thr-CGT-4-1:1-72:+;6:27586135-27586208:+,Homo_sapiens_tRNA-Thr-CGT-5-1:1-74:+;6:27271568-27271639:-,Homo_sapiens_tRNA-Thr-CGT-6-1:1-72:+;1:36325678-36325836:-,Homo_sapiens_tRNA-Thr…	GGCTCTATGGCTTAGTTGGTtAAAGCGCCTGTCTCGTAAACAGGAGAtCCTGGGTTCGACTCCCAGTGGGGCCT;GGCGCGGTGGCCAAGTGGTAAGGCGTCGGTCTCGTAAACCGAAGAtCACGGGTTCGAACCCCGTCCGTGCCT;GGCTCTGTGGCTTAGTTGGCtAAAGCGCCTGTCTCGTAAACAGGAGAtCCTGGGTTCGAATCCCAGCGGGGCCT;GGCGCGGTGGCCAAGTGGTAAGGCGTCGGTCTCGTAAACCGAAGAtCGCGGGTTCGAACCCCGTCCGTGCCT;GGCCCTGTAGCTCAGCGGTtGGAGCGCTGGTCTCGTAAACCtAGGGGtCGTGAGTTCAAATCTCACCAGGGCCT;GGCAGAGTGGTGCAGCGGAAGCGTGCTG…	89.6	151.2	201.6	175.9	135.1	204.7	359.3	661.2	476.6	2013.2	1071	187.7	314.7	542.7	467.6	186.1	178.6	383	172.3	252.2	450.6	790.6	496.1	943.8	4886.4	727.8
tRNA_tRNA_Thr_TGT_1_1_tRNA_tRNA_Thr_TGT_2_1_tRNA_tRNA_Thr_TGT_3_1_tRNA_tRNA_Thr_TGT_4_1_tRNA_tRNA_Thr_TGT_5_1_tRNA_tRNA_Thr_TGT_6_1	6:28442329-28442402:-,Homo_sapiens_tRNA-Thr-TGT-1-1:1-74:+;1:222638347-222638419:+,Homo_sapiens_tRNA-Thr-TGT-2-1:1-73:+;14:21081949-21082021:-,Homo_sapiens_tRNA-Thr-TGT-3-1:1-73:+;14:21099319-21099391:-,Homo_sapiens_tRNA-Thr-TGT-4-1:1-73:+;14:21149849-21149921:+,Homo_sapiens_tRNA-Thr-TGT-5-1:1-73:+;5:180618687-180618758:-,Homo_sapiens_tRNA-Thr-TGT-6-1:1-72:+	GGCTCTATGGCTTAGTTGGTtAAAGCGCCTGTCTTGTAAACAGGAGAtCCTGGGTTCGAATCCCAGTAGAGCCT;GGCTCCATAGCTCAGTGGTtAGAGCACTGGTCTTGTAAACCAGGGGtCGCGAGTTCGATCCTCGCTGGGGCCT;GGCTCCATAGCTCAGGGGTtAGAGCGCTGGTCTTGTAAACCAGGGGtCGCGAGTTCAATTCTCGCTGGGGCCT;GGCTCCATAGCTCAGGGGTtAGAGCACTGGTCTTGTAAACCAGGGGtCGCGAGTTCAAATCTCGCTGGGGCCT;GGCCCTATAGCTCAGGGGTtAGAGCACTGGTCTTGTAAACCAGGGGtCGCGAGTTCAAATCTCGCTGGGGCCT;GGCTCCATAGCTCAGGGGTtAGAGCACT…	293.3	489.8	518.8	271.5	549.2	1395.9	151	447.2	314.4	1102.8	506.3	278.3	1440.8	850	419.1	433.8	322.8	726.2	549.3	835.6	352.9	570.5	239.1	1762.1	1600.8	412.7
tRNA_tRNA_Trp_CCA_1_1_tRNA_tRNA_Trp_CCA_2_1_tRNA_tRNA_Trp_CCA_3_1_tRNA_tRNA_Trp_CCA_3_2_tRNA_tRNA_Trp_CCA_3_3_tRNA_tRNA_Trp_CCA_4_1_tRNA_tRNA_Trp_CCA_5_1_tRNA_tRNA_Trp_CCA_chr7_31	17:8124187-8124258:-,Homo_sapiens_tRNA-Trp-CCA-1-1:1-72:+;17:19411494-19411565:+,Homo_sapiens_tRNA-Trp-CCA-2-1:1-72:+;6:26319330-26319401:-,Homo_sapiens_tRNA-Trp-CCA-3-1:1-72:+;6:26331672-26331743:-,Homo_sapiens_tRNA-Trp-CCA-3-2:1-72:+;17:8089676-8089747:+,Homo_sapiens_tRNA-Trp-CCA-3-3:1-72:+;12:98898030-98898101:+,Homo_sapiens_tRNA-Trp-CCA-4-1:1-72:+;7:99067307-99067378:+,Homo_sapiens_tRNA-Trp-C…	GGCCTCGTGGCGCAACGGTAGCGCGTCTGACTCCAGATCAGAAGGtTGCGTGTTCAAATCACGTCGGGGTCA;GACCTCGTGGCGCAATGGTAGCGCGTCTGACTCCAGATCAGAAGGtTGCGTGTTCAAGTCACGTCGGGGTCA;GACCTCGTGGCGCAACGGTAGCGCGTCTGACTCCAGATCAGAAGGtTGCGTGTTCAAATCACGTCGGGGTCA;GACCTCGTGGCGCAACGGTAGCGCGTCTGACTCCAGATCAGAAGGtTGCGTGTTCAAATCACGTCGGGGTCA;GACCTCGTGGCGCAACGGTAGCGCGTCTGACTCCAGATCAGAAGGtTGCGTGTTCAAATCACGTCGGGGTCA;GACCTCGTGGCGCAACGGTAGCGCGTCTGACTCC…	338	433	477	256	302	317	135	192	142	166	205	253	338	630	334	248	411	200	298	152	271	1066	739	341	616	460
tRNA_tRNA_Und_NNN_2_1_tRNA_tRNA_Und_NNN_3_1_tRNA_tRNA_Und_NNN_4_1	8:99153462-99153530:+,Homo_sapiens_tRNA-Und-NNN-2-1:1-69:+;1:161390661-161390733:+,Homo_sapiens_tRNA-Und-NNN-3-1:1-73:+;1:7990339-7990408:-,Homo_sapiens_tRNA-Und-NNN-4-1:1-70:+	GGTCTTGTGCTCAGTGGAAGCCTCTGTCTGACCaTACAGATGaTCCAGGTTCGAATCCTGGCAAGGCCA;TCCCTGGTGGTCTAGTGGCtAGGATTCTaGTGCTTTAACTGCcAGCGCCCAGGTTCAATTCCCGGTTAGGAAA;TCCCTGGTAGTCTAGTGGTtAGGATTCCGCGCTCGCCATCACGaCCCGGGTTCGATTCCTGGTCAGGGAA	18.1	21	20.3	23.3	25.8	22.3	10.2	52.8	18.8	46.6	32.7	28.3	18.4	40.7	10.9	37.2	21.1	16.6	7.5	42.7	34.5	38.3	19.9	84.7	138.3	14
tRNA_tRNA_Val_AAC_1_1_tRNA_tRNA_Val_AAC_1_2_tRNA_tRNA_Val_AAC_1_3_tRNA_tRNA_Val_AAC_1_4_tRNA_tRNA_Val_AAC_1_5_tRNA_tRNA_Val_AAC_2_1_tRNA_tRNA_Val_AAC_3_1_tRNA_tRNA_Val_AAC_4_1_tRNA_tRNA_Val_AAC_5_1_tRNA_tRNA_Val_AAC_6_1_tRNA_tRNA_Val_AAC_7_1_tRNA_tRNA_Val_AAC_chr6_84	3:169490018-169490090:+,Homo_sapiens_tRNA-Val-AAC-1-1:1-73:+;5:180591154-180591226:+,Homo_sapiens_tRNA-Val-AAC-1-2:1-73:+;5:180596610-180596682:+,Homo_sapiens_tRNA-Val-AAC-1-3:1-73:+;5:180645270-180645342:-,Homo_sapiens_tRNA-Val-AAC-1-4:1-73:+;6:27721179-27721251:-,Homo_sapiens_tRNA-Val-AAC-1-5:1-73:+;5:180615416-180615488:-,Homo_sapiens_tRNA-Val-AAC-2-1:1-73:+;6:27618707-27618779:-,Homo_sapiens_…	GTTTCCGTAGTGTAGTGGTtATCACGTTCGCCTAACACGCGAAAGGtCCCCGGTTCGAAACCGGGCGGAAACA;GTTTCCGTAGTGTAGTGGTtATCACGTTCGCCTAACACGCGAAAGGtCCCCGGTTCGAAACCGGGCGGAAACA;GTTTCCGTAGTGTAGTGGTtATCACGTTCGCCTAACACGCGAAAGGtCCCCGGTTCGAAACCGGGCGGAAACA;GTTTCCGTAGTGTAGTGGTtATCACGTTCGCCTAACACGCGAAAGGtCCCCGGTTCGAAACCGGGCGGAAACA;GTTTCCGTAGTGTAGTGGTtATCACGTTCGCCTAACACGCGAAAGGtCCCCGGTTCGAAACCGGGCGGAAACA;GTTTCCGTAGTGTAGTGGTcATCACGTTC…	99258.3	315615	362689	377445	236151	658917	150632	119588	111610	107849	175674	140863	704399	338450	383017	143526	92342.7	406364	221293	489443	70315.9	970698	215582	1.65458e+06	608011	260620
tRNA_tRNA_Val_CAC_10_1_tRNA_tRNA_Val_CAC_1_1_tRNA_tRNA_Val_CAC_11_1_tRNA_tRNA_Val_CAC_11_2_tRNA_tRNA_Val_CAC_1_2_tRNA_tRNA_Val_CAC_1_3_tRNA_tRNA_Val_CAC_1_4_tRNA_tRNA_Val_CAC_1_5_tRNA_tRNA_Val_CAC_1_6_tRNA_tRNA_Val_CAC_2_1_tRNA_tRNA_Val_CAC_3_1_tRNA_tRNA_Val_CAC_4_1_tRNA_tRNA_Val_CAC_5_1_tRNA_tRNA_Val_CAC_6_1_tRNA_tRNA_Val_CAC_7_1_tRNA_tRNA_Val_CAC_8_1_tRNA_tRNA_Val_CAC_9_1	1:17006501-17006573:-,Homo_sapiens_tRNA-Val-CAC-10-1:1-73:+;1:161369490-161369562:-,Homo_sapiens_tRNA-Val-CAC-1-1:1-73:+;1:16874160-16874232:-,Homo_sapiens_tRNA-Val-CAC-11-1:1-73:+;1:17186693-17186765:+,Homo_sapiens_tRNA-Val-CAC-11-2:1-73:+;5:180524070-180524142:+,Homo_sapiens_tRNA-Val-CAC-1-2:1-73:+;5:180529253-180529325:-,Homo_sapiens_tRNA-Val-CAC-1-3:1-73:+;5:180600650-180600722:+,Homo_sapiens…	GTTTCTGTGGTGTAGTGGTtATCATGTTCGCCTCACACGAGAAAAGtCCCTGATTCGAGACTGGGTGGGAACG;GTTTCCGTAGTGTAGTGGTtATCACGTTCGCCTCACACGCGAAAGGtCCCCGGTTCGAAACCGGGCGGAAACA;GTTTCTGTGGTGTAGTGGTtATTATGTTCGCTTCACATATGAAAGGtCTCTGGTTCGAGACTGCGTGGGAACA;GTTTCTGTGGTGTAGTGGTtATTATGTTCGCTTCACATATGAAAGGtCTCTGGTTCGAGACTGCGTGGGAACA;GTTTCCGTAGTGTAGTGGTtATCACGTTCGCCTCACACGCGAAAGGtCCCCGGTTCGAAACCGGGCGGAAACA;GTTTCCGTAGTGTAGTGGTtATCACGTTC…	212763	1.03221e+06	748343	529948	688281	1.33108e+06	282328	178639	205440	153592	201072	283637	1.86362e+06	817900	739165	236028	194159	630686	438397	764568	92013.4	1.30109e+06	239120	2.94728e+06	869174	400838
yRNA_RNY1_ENSG00000201098.1	7:148684228-148684340:-		10138.3	16123	18926.2	60572.6	10998.6	11966.2	28765.4	3784.2	20789.2	35162.4	53725.8	8649.3	8758.8	4954.9	14173.1	15298.2	5384.7	8570	40743.3	29303.7	10688.6	19233.1	11864.8	7268	71972.6	16251.8
yRNA_RNY1P7_ENSG00000207474.1	13:25277694-25277803:-		1.9	3.6	1.5	22.3	5.3	6.1	46.3	10.6	12	83.9	108.5	3.3	7.9	1.3	15.1	12.3	2	8.1	24.3	60.2	40.2	13.3	13.9	5	66.9	20.4
yRNA_RNY3_ENSG00000202354.1	7:148680847-148680948:+		1130.7	913.8	1712.5	531.1	541.8	914.6	1351.1	208.1	1260.7	4047.7	494.8	135.4	776.8	564.8	930.8	2641.4	336.9	771.4	3491.2	5073.2	227.9	933.8	1454.5	823.5	1702.6	3151.2
yRNA_RNY3P1_ENSG00000201955.1	5:78466057-78466158:-		47.2	20.8	30.7	30.1	28.2	15.3	112.5	12.5	24.4	119.1	32	5.6	26.8	29.8	55.1	76.8	20.5	33	100.3	174.9	25	16.8	60.8	28.1	53.1	75.5
yRNA_RNY3P2_ENSG00000199788.1	13:49669527-49669628:+		222.1	250.4	435	137.2	219.3	302.5	444.9	89.4	489.1	1712.5	105.4	37.4	175.1	89	165.5	792.8	63.3	188	1418.9	2183.8	96.6	166.5	605.2	243.5	800.4	1012.8
yRNA_RNY3P6_ENSG00000212197.1	13:100188573-100188650:-		210.8	183.9	261.8	268.8	65.4	183.6	680.6	34.8	389.4	487	290.6	56.4	260.7	191.5	310.1	607.5	130	220.5	570.4	843.2	39.7	480.8	168.9	157.9	509.6	382.2
yRNA_RNY3P8_ENSG00000223298.1	13:95963084-95963209:-		222.4	252.6	435.8	137.7	220	305.2	445.7	89.5	491.9	1715.3	105.7	40.3	176.3	89.3	167.4	793.7	64.7	188.5	1419.3	2186.7	97.6	165.4	607.4	245.9	810.4	1018.1
yRNA_RNY4_ENSG00000252316.1	7:148660407-148660502:+		96934.4	131084	313484	358651	32192.8	104828	162950	21496.7	80159.5	146578	74477.8	23882.3	53054.7	27658	80203.1	145300	22547.7	39009.8	308099	165125	47815.5	139863	55549.3	37125.2	71737.7	101131
yRNA_RNY4P1_ENSG00000252159.1	9:77462422-77462517:+		3529.8	5023.7	5844	5559.3	3466.6	4662.7	21307.7	893.6	5481.5	11367.6	4260.9	895.9	2570.4	2109.4	3006	8723.5	1307	3163.9	15624.4	19665.4	2259.1	2898.2	3231.3	2616.1	4789.7	5140.5
yRNA_RNY4P10_ENSG00000202441.1	6:33167378-33167472:+		93255.8	125875	307489	352916	28606.9	100079	141557	20590.8	74332.6	135024	70129.3	22778.4	49430.8	25456.6	77016.3	136538	21165.7	35701.8	292347	145228	45486.1	136534	52288.3	34395	66862.8	95785.5
yRNA_RNY4P11_ENSG00000252403.1	20:18309650-18309746:+		2928.1	4645.2	4828.3	4913.7	3132.2	3937.9	20972	883.7	5270.2	11212	4155.9	722.3	2133	1919.1	2704.4	7716.2	1169.7	3091.1	13919.7	17576.7	2258.8	2661.8	3069.3	2204.8	4146.8	4821.9
yRNA_RNY4P13_ENSG00000207011.1	17:28386070-28386165:-		7.4	8.3	4.3	6.7	7.8	2.4	7.4	2.3	12.5	30.1	4	9.9	22.6	3	12.6	3.8	3.5	6.1	6.2	5.7	7.2	17.5	3.5	4.2	21.5	6.9
yRNA_RNY4P14_ENSG00000200526.1	13:40359552-40359647:-		29.6	36.8	76.3	107.5	34.6	28.9	16.2	2.7	38.4	43.8	10	9.9	9.5	4.6	12.4	57	17.1	14.6	115.9	96.5	12.9	67.8	34.6	16.6	103.9	21.2
yRNA_RNY4P15_ENSG00000202012.1	2:88529088-88529183:-		71.9	144.6	120.3	298.5	600.7	244.4	865.3	31.4	518.9	332.3	223.7	102.5	91.2	59.1	73.9	135.1	99.6	246.5	316.1	482.3	289.6	432.4	69.4	76.6	426.2	461.1
yRNA_RNY4P16_ENSG00000201638.1	1:234973720-234973820:+		41.1	76.7	133.1	181.9	26.1	44.7	39.6	34.2	79.2	197.8	28.9	74	69.5	3.8	47.3	25.9	42	10.3	94.7	86.4	54.2	132.3	41.4	15.6	29.5	44.4
yRNA_RNY4P17_ENSG00000201818.1	4:169926400-169926495:+		79.1	177.1	266.2	171.8	28	97.4	217.5	40.2	101	294.4	60.3	21.1	87.8	39.1	91.5	219	29.8	40.8	416.3	289.1	41.2	212.2	99.1	31.4	73.4	96.3
yRNA_RNY4P18_ENSG00000212409.1	9:113859605-113859693:-		449.6	1016	1060.2	1178.7	1173	957.8	4767.2	199.1	1724.1	3932.5	926.9	263.3	439.2	350.6	526.7	1275.9	304.8	869	3446	5323	715.7	772.2	575.4	442.7	1013.4	1398.4
yRNA_RNY4P2_ENSG00000200510.1	17:41084865-41084959:-		231.5	321.8	730.3	932.1	73.6	239.2	66.6	7.7	45.4	55.2	30.8	16.4	30.8	11.6	54.6	81	34.2	64.6	388.1	243.4	68	226.7	85.7	43.2	913.7	148.5
yRNA_RNY4P20_ENSG00000252487.1	6:151619976-151620068:-		1010.5	651.2	987.5	1322.8	432.9	446.9	781.1	325	641.3	841.1	823.7	132	592.7	174.4	471.8	663.9	231.1	677.8	2503.8	2666.3	855.1	1545.1	523	753.2	1823.6	802.2
yRNA_RNY4P22_ENSG00000252442.1	3:20234274-20234366:-		26.6	56.1	86	140.5	25.2	35.4	69	39.6	100.9	247.5	44.2	86.8	82	10.2	65.1	57.9	47.2	19.3	167.6	130.6	69.8	166.2	54.2	23.1	49.4	70.4
yRNA_RNY4P23_ENSG00000201377.1	X:69616129-69616225:+		5.7	13.2	8.8	31.5	16	6.2	21	8.4	28.2	40.1	20.2	16.7	18	2.3	12.4	24.9	31.2	12.7	50.4	22.9	42.5	134.6	22.9	9.3	20.1	25.1
yRNA_RNY4P24_ENSG00000199605.1	13:52974139-52974234:+		18.2	24.5	63.8	68	6.3	20.1	54.6	7.2	32.9	55.2	29.1	11.1	19	11.7	28.2	60.2	6.7	15.6	98.9	38	19.1	57	15.3	12.1	30.4	23.7
yRNA_RNY4P25_ENSG00000238711.1	1:151411476-151411571:+		479.2	1118.8	1127.4	1248.9	1225.5	1013.6	4803	248	1874.3	4246.8	955.1	389.8	533.4	381.9	602.7	1439.7	354.8	881.4	3643.3	5568.4	781.4	922.2	663.8	487.5	1081.7	1484.2
yRNA_RNY4P26_ENSG00000252895.1	10:95806795-95806882:-		15.2	34.5	48.9	80.3	16.5	18.1	46.4	35.4	82.2	201.1	31.5	73.9	71.2	4.7	48.2	28.7	42.1	10.4	95.8	86.1	54	133.6	42	16.1	29.9	45.3
yRNA_RNY4P27_ENSG00000200211.1	13:95988360-95988455:-		431.5	798.5	1213	1892	317.4	485.9	1016.9	199	548.7	1012.9	420.2	176.8	335.8	307.5	385.4	526	144.9	180	1248.6	915.9	326.6	818.4	263.9	277	769	534.5
yRNA_RNY4P28_ENSG00000202151.1	13:60761872-60761964:-		6.7	21.8	24.1	48.8	15.5	19.2	31.8	4.4	14.7	28.8	8.6	4.3	5.3	2.1	8.4	16.9	8.1	6.2	26.4	44.2	14.6	79.6	11.9	10.1	276.3	8
yRNA_RNY4P29_ENSG00000222733.1	13:59101789-59101885:-		3.3	18.3	9.2	31	12.2	4.7	30.4	32.6	69.4	154.8	25.9	71.4	64.7	2.4	42.6	19.3	38.9	7.8	75.6	66.7	51.9	116.3	37.8	12.1	23.3	34.7
yRNA_RNY4P30_ENSG00000222148.1	13:50463770-50463864:-		2.4	14.9	6.9	24.5	11.5	3.4	25.9	28.8	61	137.9	22.8	63.2	56.9	1.9	38.6	18.1	38.3	7.1	64.2	61.6	49.3	106.1	34.5	8.7	18.9	29.1
yRNA_RNY4P31_ENSG00000253018.1	13:61390831-61390923:-		984.8	854.3	895.9	3113.2	947.6	406.7	19075.8	736.1	886.6	3541.5	3051.7	264.7	533.5	768.7	1219.4	2666.1	280.4	1090.8	3810	6787.2	990.8	174.2	1609.1	409.5	1351.6	829.2
yRNA_RNY4P4_ENSG00000200843.1	3:136307051-136307153:+		27.9	52.9	82.2	143.7	25.5	35.7	74.5	40.4	102.2	249.6	43.6	80.9	84.1	10.3	67.6	56.6	46.2	19.6	167.7	129.7	69.8	166.2	54.8	22.5	58.8	70.7
yRNA_RNY4P5_ENSG00000199678.1	8:124056957-124057052:+		3583.8	5088.9	5867.3	5601.6	3514.1	4692.1	21341.1	905.8	5558.8	11410.2	4306.2	925.1	2665.9	2168.9	3099.6	8759.6	1333.4	3248.8	15652.5	19825.8	2309.4	3136.4	3250	2677.1	4848	5257
yRNA_RNY4P6_ENSG00000200537.1	11:116886613-116886708:+		19.1	48.4	45.8	101.4	28	25	191.5	61.5	160	342.5	78.7	98.2	112.6	21.4	104.3	148.9	50.2	17.3	123.2	105	59.6	220.8	48.9	28	38.6	58.2
yRNA_RNY4P7_ENSG00000201470.1	2:128556477-128556572:-		77982.7	96906.2	253957	307082	21387.9	85213.7	128734	17729.8	59198.2	118310	60664.8	10809.9	35481.5	21062.1	54402.8	119373	15616.4	30911.1	255163	127306	42904	114777	48649.4	24716.9	58104.8	76145.1
yRNA_RNY4P8_ENSG00000200735.1	17:38399475-38399571:+		3005.7	4719.9	5097.9	5100.2	3139.3	4054.9	21043.3	880.8	5246.6	11119.8	4142.6	676.3	2181.6	1986.9	2707	8023.8	1158.1	3048.7	14238.6	18053.6	2214.2	2388.2	3092	2299.5	4323.4	4768.8
yRNA_RNY4P9_ENSG00000200064.1	13:50482770-50482866:-		23.9	52.7	69	97.5	26	26.6	59.6	39.8	93.6	218.5	39.1	81.1	75.3	10.5	60.7	53.3	43	14.1	152.5	135.3	58.7	136.3	48.5	20.7	50.2	62.8
yRNA_RNY5_ENSG00000252310.1	7:148638580-148638658:+		15240	18763.7	15409.3	88142.2	9058.8	25067.2	26092.8	8454.9	11341.8	14706.3	133964	5898.9	6729.3	3833.4	18588.3	18273.7	6264.5	26445.3	11708.5	31917.4	13500.1	27213.1	30900.7	15508.7	75089.9	18490.4
yRNA_RNY5P1_ENSG00000202129.1	1:35893417-35893494:-		26	18.2	13.8	262.2	32.3	21.7	229.3	19.4	57.3	60.8	723.3	20.4	12.8	3.9	22.3	31.2	9.5	58.8	17.5	121.9	96.1	20.1	90.7	21.2	278.9	73.4
yRNA_RNY5P5_ENSG00000222373.1	6:25192641-25192718:+		11	14	6.3	132	15.5	2.5	55	18.8	42.3	33.5	313.3	41.3	11.3	5.8	13.8	18	13.5	40	29	41.8	39.3	19.8	12.5	34	105.3	18.8
yRNA_RNY5P8_ENSG00000222301.1	13:103472343-103472419:+		24	19.2	11.8	310.7	34.3	20.7	277.8	17.9	66.8	69.3	736.8	22.4	15.8	1.9	22.8	29.2	10	59.8	16.5	138.9	110.6	17.1	99.2	24.2	320.9	85.4
yRNA_Y_RNA_ENSG00000199200.1	10:34490908-34491002:-		121.6	188.3	343.2	531.2	68	116.4	538.9	92.4	221.3	505.4	190.2	118.8	149.7	44.6	168.3	260.1	57.7	57.3	408.4	343.6	108.2	227.8	87.2	62.5	116.5	148.2
yRNA_Y_RNA_ENSG00000199214.1	15:26063130-26063217:+		20.7	49.4	66.6	124.9	21.7	22.9	63.1	43.6	94.7	218	41	75.4	74.3	7.9	54.5	45.3	43.9	19.8	135.5	117	59	140.5	46.4	22.7	39.9	54.9
yRNA_Y_RNA_ENSG00000199222.1	10:21770645-21770746:+		353.3	281.1	526.7	153.6	282.4	363.1	481.2	93.6	537.4	1738.8	112.6	48.3	218.8	147.6	218.8	897.4	85.2	212.2	1495.4	2275.6	102	200.4	640.5	272.4	838.3	1059
yRNA_Y_RNA_ENSG00000199223.1	19:6572967-6573068:-		48.8	22.2	61.4	75.2	40.3	35.9	223.6	36.6	86.2	526.1	85.4	14.2	60	60.6	87.4	177.4	30.9	92	395.6	802.9	48.1	15.9	184.1	33.6	136.4	340.2
yRNA_Y_RNA_ENSG00000199224.1	7:115473327-115473427:-		36.9	35	49	48.1	41.8	41	242.2	16.6	71.2	316.9	57	7.9	40	24	35.7	106.1	14.8	54.5	216.4	441	31.5	24.2	115.9	46.3	137.8	134
yRNA_Y_RNA_ENSG00000199245.1	12:88824219-88824327:+		3.5	15.2	15.3	44.4	12.4	8.4	14.7	1.7	12.8	17.6	21.3	2.6	3.2	0.3	4.3	5.6	0.3	4.4	17.4	8.6	4.2	8.7	1	2	21.1	6.4
yRNA_Y_RNA_ENSG00000199273.1	7:40167720-40167831:-		1.2	3	4	5	3.6	1.9	3.3	0.8	12.2	13.3	3.4	1.7	1.4	0.3	2.4	3.6	1.1	0.8	17.1	6.8	5.9	1.9	3.2	2.3	26.9	9.4
yRNA_Y_RNA_ENSG00000199285.1	14:39456485-39456587:+		150	304.7	217.9	592.7	363.7	302.9	1126.4	138.6	964.6	2534.1	722.3	118.2	244.9	78.7	311.1	380.8	98	223	1706.1	2057.9	705.7	343.5	543.5	390.9	3259.5	1121.8
yRNA_Y_RNA_ENSG00000199291.1	14:31727814-31727915:-		368.3	421.2	616.1	159.5	230.6	417.4	540.5	145.5	647.8	2965.2	153.4	45.1	225.4	174.9	255.1	931	98.5	376.9	1600.5	2217.7	145.6	208	832.7	382.4	921.8	1596.9
yRNA_Y_RNA_ENSG00000199303.1	6:100090113-100090223:-		40.6	140.2	78.3	204.4	164.7	110.4	382	48.3	417.8	1160.7	213.4	49.7	72.6	24.4	102.6	135.3	41.8	78.7	533.2	1022.6	248	134.3	187.4	139.7	2419	367.3
yRNA_Y_RNA_ENSG00000199357.1	18:21036335-21036431:+		17.6	40.9	37.9	81.6	23.6	15.5	51.1	36.2	94	211.9	36.8	76.1	82.4	7.5	58.2	36.7	45.1	16.2	100.3	92.7	59.3	139.5	41.9	19.1	49.5	54.3
yRNA_Y_RNA_ENSG00000199410.1	X:16930338-16930440:-		47.4	39.4	38.1	37.6	16.7	32.1	432.6	12.2	122.4	283.3	156.4	9.5	107.8	51.6	67.6	248.8	29.2	93.6	245.1	578.9	13.9	145.1	111.4	42.8	303.2	154.7
yRNA_Y_RNA_ENSG00000199424.1	X:135653864-135653974:-		159.3	310.4	221.9	655.7	363.1	303.7	1129.2	137.4	957.7	2521.7	739.9	117.2	232.9	73.9	313.3	340.3	95.6	222.5	1653.8	1960.7	705.3	343.7	531.1	388.4	3261.7	1108.9
yRNA_Y_RNA_ENSG00000199432.1_yRNA_Y_RNA_ENSG00000238749.1_yRNA_Y_RNA_ENSG00000238930.1_yRNA_Y_RNA_ENSG00000238933.1	9:67764522-67764633:+;9:45019792-45019903:-;9:45755239-45755350:-;9:44850221-44850332:+		0.3	2.5	0.8	6	1.7	0.5	7.8	2.3	4.5	15.9	22.7	1.2	1	0.7	3.5	4.9	1.6	0.9	9.3	12.6	8.8	5.5	2.8	1.7	25.4	4.2
yRNA_Y_RNA_ENSG00000199461.1	14:21147570-21147671:+		357.7	283	529.7	154.6	286	363.6	481.7	93.6	538.3	1739.1	112.8	50.8	220.3	150	219.9	899	92.7	212.6	1496.4	2276.2	102.2	205.4	640.9	273	838.7	1059.4
yRNA_Y_RNA_ENSG00000199476.1	3:48330077-48330184:+		3.9	8	4.1	34.3	4.6	1.7	3.9	0.8	30.9	10.5	8.7	7.7	2.8	1.5	8.7	3.3	1.1	2.6	21.9	12	3.7	11.3	3.5	4	23.4	9.7
yRNA_Y_RNA_ENSG00000199515.1	22:41461558-41461650:-		48.2	59.9	127.8	175.7	22.5	55.3	54.7	21.3	40.8	148.9	31.5	20.7	31.7	9.6	47.2	128.7	16	37.6	145.2	526	26.5	64.9	60.7	60.4	929.9	94.6
yRNA_Y_RNA_ENSG00000199516.1	7:129594533-129594634:+		11.3	7.3	4.1	2.6	3	1.8	18.2	2.2	8.6	26	5.9	0.9	6.7	3.4	7.7	6.7	5.3	3.3	12.2	7.4	6.3	6.7	6.6	10	15.2	8.9
yRNA_Y_RNA_ENSG00000199565.1	1:153698728-153698829:-		9.5	7.3	3.7	1.9	1.9	1.2	3.5	2	4.7	13.2	3.3	0.5	3.8	4.3	5.6	4.2	5.1	3	11.8	5.2	5.7	5.9	5.9	8.9	14.2	6.7
yRNA_Y_RNA_ENSG00000199567.1	X:85274612-85274719:+		165.7	198.7	287.8	117.9	150.1	235.2	420.6	83	443.5	1595.6	98.7	33.2	133.2	63.8	122.7	551.8	48.9	164.9	1039.7	1457.6	88	140.1	471.6	189.7	730.4	784.2
yRNA_Y_RNA_ENSG00000199580.1	15:75275615-75275717:-		28.1	23.7	26.7	19.9	12	19.8	81	4.9	42.8	90.9	62.6	2.6	43.2	17.4	26.7	132.3	10.4	31.1	115.4	291.9	6.4	61.9	46.1	25.5	141.8	82.4
yRNA_Y_RNA_ENSG00000199591.1	3:47973298-47973404:-		3.3	8	3.8	32.4	5.1	1.8	7.8	0.7	30.6	11.8	11	8.6	3.3	1.8	10	5.2	0.8	2.3	21.3	12	3.4	11.1	2.3	4	21.8	9.3
yRNA_Y_RNA_ENSG00000199635.1	9:21160234-21160335:-		76.2	51.2	118.2	74.6	78.2	58.9	285.3	24.1	106.9	543	74.7	17	53.7	34.6	56	172.1	23.1	98.5	508.6	598.9	53.7	32.3	160.1	70.5	339.6	253.8
yRNA_Y_RNA_ENSG00000199677.1	5:132328791-132328892:-		10.5	8.5	3.7	2.3	2.5	1.4	3.5	2	6	13.6	3.4	0.4	5.2	3.7	6	3.1	5.6	2.7	11.4	4.5	5.9	8	5.6	9.5	13.7	6.8
yRNA_Y_RNA_ENSG00000199732.1	8:97321449-97321550:-		222.5	252.9	435.7	137.7	219.9	305.2	445.4	89.4	491.6	1714.3	105.4	40.2	176.8	89.2	166.8	793.6	64.9	188.3	1418.2	2186.5	97.2	165.3	607	246	809.9	1017.9
yRNA_Y_RNA_ENSG00000199751.1	X:70710916-70711017:-		1.8	1	5.1	6.7	3.3	2.5	6.9	3.6	5.8	29.1	3.4	0.6	2.9	1.5	11	14.8	1.9	4.8	25.8	46.6	4.2	4.8	16.3	2.4	11	19.1
yRNA_Y_RNA_ENSG00000199756.1	1:29208238-29208347:-		2.4	1.9	3	5.3	2.5	1.6	7.7	1.5	5.6	20	2.5	0.2	2.1	2.3	3.4	3.4	3.1	3.1	10.1	11	4.2	1.9	7.2	4.8	16.9	12.8
yRNA_Y_RNA_ENSG00000199781.1	2:233693363-233693461:+		7.3	15.4	24.6	26.5	2.7	8.3	11.5	1.3	5.5	12.3	6.5	2.7	6.2	0.6	3.6	8.5	1.7	2.8	28.6	33.8	6.9	12.1	4.3	2.9	5.3	7.9
yRNA_Y_RNA_ENSG00000199801.1	17:67982127-67982235:+		13.7	9.1	18.8	194.1	28	19.7	155.7	35	86.3	380.3	241	16.7	27.5	7	83.8	47.7	9.9	36.9	217.5	228.4	130.4	32.8	128.6	38	504.8	111.8
yRNA_Y_RNA_ENSG00000199840.1	1:184140848-184140957:-		2.7	2.7	9.3	8.8	4.4	4.3	6	0.3	13.3	31.2	5	2.3	1	0	3.3	4.3	2	3.8	37.9	25	12.4	1.7	14.1	9.7	122.1	13.3
yRNA_Y_RNA_ENSG00000199867.1	18:59998045-59998146:+		12.4	10	31.6	16.7	7.9	11.4	14.5	1.9	25.2	168.2	1.9	1.2	8.3	2.5	4.8	26.4	3.2	17.1	96.3	109.6	3.3	4	16.6	7.2	39.5	36.2
yRNA_Y_RNA_ENSG00000199875.1	11:93452769-93452881:+		38.6	98.9	62.3	181	112.8	94.6	417.7	50.6	322.7	1208.8	244.8	48	82.5	23.3	113.3	125.4	33.4	75.9	459.7	911.3	234.2	107.5	153.1	110.3	980.7	323.6
yRNA_Y_RNA_ENSG00000199938.1	6:38533726-38533831:+		29.6	17.4	49.6	386	113.1	48	227	83.7	216.5	543.9	428.3	91.1	58.6	14.7	176.2	99	16.8	67.6	505.7	370.3	345.6	72.3	315.4	124.2	1816.7	291.9
yRNA_Y_RNA_ENSG00000199949.1	16:86309036-86309129:-		5.1	12.1	12.1	76.7	15	5.9	15.1	4.2	18.2	19	5	4.4	4.1	1.1	6.4	16.8	8.5	11.4	19	39.2	9.3	110.6	8.1	11.8	238.2	4.8
yRNA_Y_RNA_ENSG00000199980.1	14:35402650-35402749:-		5.8	1.1	3.8	1	2.2	2.9	3.6	0.1	2.2	11.5	1.5	0.6	3.3	0.2	3.3	21.6	1.7	1.2	12.9	20.4	2.1	6.8	3	3.5	4.5	14.8
yRNA_Y_RNA_ENSG00000200041.1	9:77796436-77796537:-		648.1	572.2	1138.4	193.5	375.4	610.9	593.1	158	732.1	3326.2	164.6	53.8	331.3	240	383.7	1509.3	141.7	450.9	2440.1	3796.7	155.6	263.5	1200.5	534	1044.9	2332.8
yRNA_Y_RNA_ENSG00000200090.1	11:47748446-47748544:-		140.1	106.4	153.3	218.2	38.8	137.2	668.7	34.4	329.4	457.7	280.1	41.5	212	148.6	205.8	555.8	104.5	215.3	493.9	788	35.5	375.9	155.2	118.4	467.8	332
yRNA_Y_RNA_ENSG00000200118.1	3:169962570-169962669:+		222.3	252.5	435	137.5	219.7	304.9	445.4	89.4	491.7	1713.9	105.4	40.2	175.7	89.2	166.8	793.5	64.5	188.3	1418.2	2187.1	97.2	165.1	607	245.5	809.8	1017.7
yRNA_Y_RNA_ENSG00000200121.1	2:176041227-176041318:-		132.5	174.6	419.8	534	58.5	132.9	128	46.3	123.5	284	72	87.9	101.5	20.4	96.8	100.6	46.6	14.5	125.7	105	62.2	149.7	48	21.7	43.1	62.8
yRNA_Y_RNA_ENSG00000200127.1	17:41149933-41150024:-		94.6	136.4	291.8	326.8	35.2	73.1	85.1	36.9	81.1	186.7	40.2	68.8	71.9	10.7	58.9	58.4	75	54.9	473.7	282.7	111.4	293.5	117.3	49.5	112.3	156.4
yRNA_Y_RNA_ENSG00000200141.1	9:34194810-34194905:-		930.6	1139.8	1369.2	2651.5	1178.2	781.4	18983.2	343.8	1298.8	2956.3	2861.8	273.2	583.8	855.6	805.6	2195.8	381.4	1055	4626.6	6677.4	972.5	344.7	1027.5	530	1334.3	1180.4
yRNA_Y_RNA_ENSG00000200164.1	16:69225026-69225126:+		2.1	3.1	2.5	3.5	0.7	2.2	31.5	2	10	14	9.7	0.6	8.7	6.6	6.3	18.8	1.6	1.3	4.4	4.5	0.4	3.8	0.8	1.9	2.2	1.4
yRNA_Y_RNA_ENSG00000200171.1	1:44619057-44619152:-		15.4	36	40.5	72.3	16	11.1	56.1	33.8	78.5	196	35.6	67.4	66.4	7.1	51.2	39.5	43.7	13.9	106.8	91.9	57.4	135.8	41	14.4	28.8	44.6
yRNA_Y_RNA_ENSG00000200201.1	11:3686394-3686489:-		15.3	26.4	29.7	50.6	24	14.8	193.1	7.7	25.8	72.9	55.9	10.8	12.2	18.4	24.2	86.8	6.1	24.2	79.2	158	35	6.1	42.6	16.4	26.4	23.2
yRNA_Y_RNA_ENSG00000200208.1	20:23438221-23438322:-		19.2	17	26	8.6	11.7	17.5	16.6	29.9	36.7	114.2	5.5	1.5	7.9	6.8	25.6	73.9	5.9	19	63.7	70.4	9.7	25.3	28.1	23.4	54.9	60.7
yRNA_Y_RNA_ENSG00000200291.1	X:117048207-117048308:-		220.6	192.4	265.5	270.5	68.1	185	683.7	36.6	411.5	503.7	293.7	57.6	316.9	195	315.9	611.4	135.3	222.9	581.2	847.9	45.4	487.5	174.4	167.6	522.7	388.7
yRNA_Y_RNA_ENSG00000200309.1	12:49526636-49526730:-		42.8	76.9	133.9	184.6	29.5	46	40.3	34.6	82.4	199.8	29.1	74.9	69.6	4	49.1	26.2	42.3	10.6	95.9	87.8	54.6	135	41.5	16	34	45.1
yRNA_Y_RNA_ENSG00000200314.1	6:106902703-106902804:+		743.8	602.3	1233.1	202.9	423.3	638.3	608.8	161.1	752.9	3354.5	169.8	63.5	365.5	287.3	437.2	1595.7	172.3	463.8	2491.3	3827.8	162.5	291	1214.8	556.8	1065.3	2365.3
yRNA_Y_RNA_ENSG00000200332.1	22:42044093-42044194:-		12.1	10.6	5.5	8.4	5.8	4.3	30.7	3.2	16.8	56.9	10.6	1.4	6.7	4.4	7.9	11.4	6.7	8	25.5	34.6	10.4	10.6	13.9	11.7	21.9	18.5
yRNA_Y_RNA_ENSG00000200419.1	15:45884182-45884283:+		10.5	8.3	4.3	2.4	2.6	1.5	3.6	1.9	5.3	13.5	3.4	0.4	4.7	3.8	6.1	3.3	5.5	2.6	11.6	4.3	6	8.8	5.6	9.4	13.7	6.9
yRNA_Y_RNA_ENSG00000200428.1	12:51137351-51137467:+		35.7	85.9	59.6	165.7	117	93.4	363.7	44.2	290.6	1098.8	211.9	49.7	67.5	18.4	91.5	112.2	32.6	68	464.7	888.9	222.3	109.5	162.3	107.4	1070.4	316.5
yRNA_Y_RNA_ENSG00000200436.1	X:111904885-111904996:+		44.3	131.2	128.8	276	184.2	134.5	465.9	61.6	461.1	1464.6	249.4	59.1	87.1	29	135.9	176.7	49.7	109.3	762.3	1169.9	365.6	128.3	213.8	124.9	1180.3	469.2
yRNA_Y_RNA_ENSG00000200485.1	11:33218093-33218183:-		8.6	6.8	3.6	2.2	2	1.3	3.3	1.9	4.9	13.3	3.2	0.3	3.8	3.6	5.6	2.9	5.4	3	11.1	5.7	5.8	7.7	5.5	9.1	13.5	6.7
yRNA_Y_RNA_ENSG00000200494.1	20:16651286-16651387:-		167.3	157.1	303.3	227.8	152.9	161.4	429.6	59.8	356.9	1906.8	151.8	35.1	151.4	111.5	156.7	406	68	261.3	1453.3	2358.3	101	93.7	381	136	649.9	882.4
yRNA_Y_RNA_ENSG00000200506.1	14:100049354-100049455:+		860.5	684.8	1371.6	224.5	462.7	686.6	644.4	170.5	818.5	3458.4	195	69.8	430.9	362	540.9	1714.9	187.7	540.9	2666.7	4066.7	179.4	358.5	1268.6	643	1078.6	2612.9
yRNA_Y_RNA_ENSG00000200521.1	4:158689165-158689265:-		790.5	656	1344.7	216.7	445.5	672.5	632.9	168	793.3	3422.5	178.6	58.7	397.7	344.7	508	1669.9	176.5	512.9	2611.2	4024.6	166	323.8	1254.8	590.2	1057.5	2544.4
yRNA_Y_RNA_ENSG00000200544.1	9:33352786-33352872:-		47.7	40.5	54.9	50.7	43.9	45.8	240.3	15.8	73.2	325.7	57.8	9.6	43.1	24.5	37.4	112.6	14.5	58.2	219.2	450	32.8	24.4	119.6	47.1	133.4	135.1
yRNA_Y_RNA_ENSG00000200606.1	15:59867827-59867922:-		4.3	5.9	4.3	36.8	3.4	4.2	27.7	1.8	5	6.3	11.7	2.9	1.5	3.5	6.1	4.9	1.2	5.8	17	49.7	6.2	3.8	2.8	1.5	10.5	5.4
yRNA_Y_RNA_ENSG00000200615.1	11:33025796-33025891:-		2886.6	4566.1	4781.5	4825.4	3078.9	3896.3	20738.9	843.6	5130.8	10959	4077.8	643.3	2041.3	1895.9	2605.6	7617.9	1123.7	3019.3	13727.6	17379.6	2187.6	2431.9	2994.8	2156.2	4076.1	4721.4
yRNA_Y_RNA_ENSG00000200662.1	X:102411048-102411139:-		13.3	33.9	41.1	76.2	17.3	15.7	46.3	35.4	82.5	200.8	31	73.5	70.1	5.3	49.2	28.3	41.5	9.3	91.2	82.1	53.2	129.3	39.8	14.7	29.3	42
yRNA_Y_RNA_ENSG00000200742.1	14:56118252-56118352:+		74.9	69.2	80.7	40.7	53.1	68.7	95.5	48	180.9	672.5	35.9	15	41.8	23.6	77	230	23.6	55.4	430	531	61.2	59.3	160.5	68.4	264.2	402.5
yRNA_Y_RNA_ENSG00000200750.1	18:19304080-19304190:+		7	7.9	9.5	15.5	8.4	4.9	98.8	6.4	10.7	90.8	22.8	1.4	7.8	4.3	11.7	30.6	2.9	14.4	38.3	73.4	14.7	5.2	33.5	8.8	25.3	27
yRNA_Y_RNA_ENSG00000200764.1	2:208552684-208552783:+		58.2	55.5	73.4	36.5	48.2	64.9	85.5	42.6	173.5	640.3	25.4	12.3	33.6	17.1	42.4	226.8	16.7	53.7	416.2	525	44.7	53.4	146.9	47.8	202.8	382.2
yRNA_Y_RNA_ENSG00000200769.1	7:91831557-91831648:-		28.2	17.7	42.8	70.5	27.1	30	220.2	33.2	81.5	528.6	83.9	12.3	48.6	31.8	60.9	151.4	14.8	85.8	371.1	788.1	46.8	13.9	182.3	30.5	133.8	329.5
yRNA_Y_RNA_ENSG00000200833.1	5:72395900-72396009:+		6.3	5.4	10.8	133.7	13.5	9.8	129.2	27	61.6	269.8	215.8	9	21.3	5.7	64.6	28.4	4.6	25.1	155.3	159.9	105.9	22.8	85.1	22.9	252.2	79.8
yRNA_Y_RNA_ENSG00000200834.1	9:33830976-33831076:+		3	3.5	2.1	0.5	1.2	1	4.9	0.1	2.2	9.7	0.6	0.7	3.7	0.1	9	50.5	2.3	1.1	12.2	19.7	1.5	15.4	5	1.6	34.6	20.4
yRNA_Y_RNA_ENSG00000200849.1	10:10274574-10274675:+		10.5	7.7	4.2	2.8	2.6	1.5	3.6	5	6.3	14.6	3.5	0.4	4.7	4	6.1	3.3	5.5	2.6	16.8	8.5	6	8.7	5.6	9.4	14.7	9.2
yRNA_Y_RNA_ENSG00000200855.1	11:107955640-107955741:+		770.5	646.3	1327.2	209.7	440.1	662.7	618.3	167.9	779.8	3412	177.9	56.6	393.9	332.8	502.7	1656.6	170.3	508.8	2602.8	4013.9	165.6	317.9	1247.1	585.8	1052	2535
yRNA_Y_RNA_ENSG00000200888.1	17:43148810-43148911:+		575.8	593.4	1164.6	191.9	371.4	591.1	581.4	161.2	738.7	3365.6	169.1	51.7	338	252.1	398.4	1525.4	137.8	464.8	2495.1	3887.4	160.7	269.5	1188	536.9	1025.4	2463.1
yRNA_Y_RNA_ENSG00000200998.1	4:79553427-79553539:-		1.9	1.9	2.2	11.2	1.5	4.1	5.2	1.9	6.5	40.9	11.1	2.3	2.8	0	9.9	9	0.7	1	8.5	26.3	13.2	9.4	7.9	2	41.1	9.9
yRNA_Y_RNA_ENSG00000201031.1	3:148812140-148812249:-		23.7	28.4	46.6	56.9	47.2	11.2	13.9	2.8	25.4	17.2	14	88.9	25.4	6.6	20.3	10.8	7.7	5	34.1	31.3	12.4	39.1	6.5	28.3	122.2	44
yRNA_Y_RNA_ENSG00000201034.1	16:489297-489397:-		9.9	9.5	11.6	11	8.3	16.7	34.6	10.4	35.2	208.7	9.7	3	7.9	2.9	11.4	61.6	2.9	14.1	90.1	149.4	13.9	13.3	40.5	9.7	46.8	82.8
yRNA_Y_RNA_ENSG00000201071.1	15:64403657-64403768:-		109.6	242.2	177.1	545.7	314.9	269.4	1094.1	127.8	918.9	2375.9	686.1	105.6	197	62.8	260.9	313.1	87.3	195.4	1528.4	1809.9	652.4	305.6	504.7	339.8	3145	995.5
yRNA_Y_RNA_ENSG00000201121.1	3:101380904-101381008:-		68.9	82.9	78.7	355.9	203.3	107.2	922	58.6	268.1	1211.1	544	61.7	86.7	32.9	138.8	152.9	45.6	122.7	695.9	1003.9	348.4	155.2	240	153.9	1433.8	461.3
yRNA_Y_RNA_ENSG00000201178.1	17:31157237-31157347:-		7.6	10.5	21.9	335.9	12.6	28.8	354.8	97.1	398.5	1280.2	1050.8	15.3	82.2	15.5	180.5	82	18.5	110.6	600.4	605	198.9	36.8	179.3	59.5	532.2	306.9
yRNA_Y_RNA_ENSG00000201207.1	6:31631065-31631178:+		2.4	1.2	1.2	7.3	1.2	3.6	6	1.7	5.6	42.8	8.1	1.1	4.3	0	9.9	8.2	0.9	0.7	9.2	30.7	13.7	8.5	5.9	2.8	40.9	9.3
yRNA_Y_RNA_ENSG00000201208.1	12:113616228-113616324:-		6.8	16.6	15.7	47	16.8	11.8	29.1	3.5	14.3	19.1	6.1	4.9	3.9	2.7	8	16.5	8.7	7.4	23	41.7	14	75	11.3	11.3	301.1	6.8
yRNA_Y_RNA_ENSG00000201218.1	7:7142204-7142312:-		3	10.6	15.6	14.1	24.9	10.4	5.7	2.1	52.2	27.8	5.6	6.7	4.7	2.2	5.6	10.1	2.1	0	42.4	18.1	5.3	7.6	15.6	12.6	281.1	24
yRNA_Y_RNA_ENSG00000201228.1	12:31659237-31659338:-		7.4	2.8	9	4.9	2.9	2.4	4.8	0.4	3.1	14.2	1.7	1.4	2.8	2.7	2.4	15	0.9	1.7	17	31.8	2	2.1	5.8	4.7	11.8	9.4
yRNA_Y_RNA_ENSG00000201277.1	5:172681193-172681293:-		85.6	96.6	121.6	46.8	66.8	98.2	113	62.5	228.1	1032.7	37.7	17.9	53.3	31.7	71.6	303.5	24.7	95.8	557	805.3	71.4	79.3	208.1	75.9	259.8	650.4
yRNA_Y_RNA_ENSG00000201279.1	11:3685045-3685141:-		2388.2	3467.4	3956.4	4484.3	2593.8	3136.4	20467.8	835.2	4927.6	9918.2	3815.2	699.8	1683.7	1605.9	2038.9	7490.2	1013.1	2311.4	12838.8	15944.9	1808.6	1422.6	3091.5	1763.8	4169.8	3353.6
yRNA_Y_RNA_ENSG00000201339.1	3:93686770-93686864:+		2.7	16.9	7.2	26.5	10.7	3.6	30	29.6	67.5	168.9	23.5	63.2	57.9	2.2	40.2	20.2	40	7.6	67.3	70.1	49.3	112.8	34.6	9.7	19.5	31.2
yRNA_Y_RNA_ENSG00000201343.1	3:176838479-176838588:-		1.5	4.6	4.2	25.7	3.7	4.7	8	2.7	6.3	15.6	8.9	1.8	5	1.9	1.5	8.9	0.8	1.4	3.3	7.6	1.2	0.8	1.3	1.7	5.8	2
yRNA_Y_RNA_ENSG00000201405.1	1:23696747-23696839:+		90.5	252.8	266.4	344.6	79.6	113.5	124.4	50.2	135.2	299.1	89.7	79.6	94.2	44.8	107.1	223.3	40.4	100.9	305.2	823	62.7	131.4	105.8	93.6	988.8	150.7
yRNA_Y_RNA_ENSG00000201412.1	10:94470256-94470365:-		3.2	4.9	2.6	24.7	7.6	4.8	49.1	11.9	14.4	90.7	113.5	3.7	12.9	2.3	18.2	17.3	3.1	11.9	31.7	72.5	44.6	13.2	16.2	7.8	64.6	23.5
yRNA_Y_RNA_ENSG00000201466.1	18:12760716-12760817:+		11.1	17	29.9	52.8	22.1	17	72.3	12.3	77.9	430.2	24.8	5.9	15.5	7.5	15.6	49.8	14.2	43.5	259.5	468.7	30.5	15	63.1	13.4	131	151.5
yRNA_Y_RNA_ENSG00000201498.1	20:32971971-32972071:-		16.8	7.9	11.7	9.8	5.9	4.4	14	7.8	17.3	39.5	8.7	5.7	8.4	7	13.6	36.8	5.4	6.6	47.1	55.1	12.7	7.9	54.7	13.7	58.5	33.4
yRNA_Y_RNA_ENSG00000201511.1	3:101366265-101366366:+		9.8	9.5	12.4	11.1	7.9	17.2	34.7	10.3	35.8	209.1	9.6	3	7.9	2.7	11.8	61.6	2.9	13.8	90.5	148.7	14	13.6	40.1	9.8	45.8	82.7
yRNA_Y_RNA_ENSG00000201529.1	14:68084019-68084132:-		125.1	257	196.1	565.6	346.3	282.9	1106	131.9	947.3	2424.2	700	109.3	213.1	67.8	268.8	339.1	94.1	206.2	1610.9	1887.7	678.3	316.2	521.7	358.6	3182.2	1028.8
yRNA_Y_RNA_ENSG00000201548.1	10:90345395-90345490:-		6.8	17.5	15.2	43.2	13.4	13.8	70	5.9	20.2	38.6	16.1	5.7	4.9	3.7	13.4	24	10.8	11.1	38.1	55.6	19.7	103.4	19.5	12.7	282.3	15.7
yRNA_Y_RNA_ENSG00000201555.1	6:31746594-31746682:-		4.5	6.7	11.2	6.9	4.3	6.2	4.1	1.3	6.9	37.6	2.1	1.7	11	1.1	11	83.9	6.1	4.5	67.8	154.1	2.2	32.2	20.5	6	75.7	56.6
yRNA_Y_RNA_ENSG00000201644.1	4:76587305-76587397:-		13.9	36.7	28	74.4	21.3	11.7	48.2	36.2	91.9	211.7	35.2	76.1	79.7	6.5	56.6	34.2	44.8	15.8	99.4	92.6	59	138.8	41.9	18.8	47.5	53.6
yRNA_Y_RNA_ENSG00000201678.1	12:49321722-49321816:-		154.6	303.7	216.8	590.8	365.6	305.2	1130.6	138.1	976.8	2539.4	726.5	115.2	249.1	81.3	311.7	378.4	97.8	226.7	1711.1	2073.2	708.4	345	540.4	389.7	3241.8	1128.9
yRNA_Y_RNA_ENSG00000201749.1	9:117377735-117377848:-		45.2	54.1	46.8	253.1	145.9	74	837.7	49.3	193.2	851.2	502.7	50.3	65.2	25.6	93.6	96	34.6	101.8	437.8	582.7	268.8	95.7	170.5	115.3	787.9	294.1
yRNA_Y_RNA_ENSG00000201756.1	11:76115184-76115296:-		0	0.5	0	0.9	0.5	1.3	1.7	0.2	6.5	22.6	4.7	1.9	5.5	2.3	4.7	6.2	0.5	2	10.3	11.1	1.6	9	3.5	1	28.5	4
yRNA_Y_RNA_ENSG00000201774.1	7:10941605-10941701:+		10.6	9.1	5.5	2.5	3	2	4.7	2.2	7.4	21.3	3.6	0.3	4.5	3.5	6.3	5.6	5.9	4.1	15.6	8.3	6.5	13	8	10.1	16.7	9.3
yRNA_Y_RNA_ENSG00000201778.1	3:156871337-156871429:+		82565.9	107304	272767	329638	23452.9	92187.3	137664	19608	65927.5	127072	66294.4	13692.7	39887.8	23190.4	62563.6	127589	18559.7	34353.3	273456	136993	44240.6	124094	49965.3	28878.6	61931.1	83341.7
yRNA_Y_RNA_ENSG00000201786.1	4:154188061-154188162:-		109.3	133.9	288.5	211.6	132.5	140.5	419.3	54.8	331.3	1885.3	142.4	26.5	127.3	83.4	139.1	383.7	50.6	247.7	1417.7	2331	91.1	81	371.1	116.9	614.2	863.4
yRNA_Y_RNA_ENSG00000201800.1	3:125235823-125235930:+		145.2	279.8	248.5	604.7	414.2	321.7	1113.4	140	1073.7	2424.9	689.2	124.8	220.2	77.8	273.4	440.4	98.7	202.3	1847.6	2121.1	667.7	330.6	588.3	363	3809.5	1063
yRNA_Y_RNA_ENSG00000201820.1	14:51720651-51720741:-		113.7	213	68.7	330.3	162.7	43	3898.6	49.6	140.2	492.9	472.5	32.3	39.4	98.5	69.7	143.8	42.6	134	193.1	413.3	91.7	20.3	73.2	30.6	51	104.4
yRNA_Y_RNA_ENSG00000201900.1	1:115270341-115270445:+		39.7	14.7	59.7	407.5	132.9	64.3	258.7	81	226.6	544.5	447.4	88.4	77.5	29.1	200.8	130.7	19.5	79.1	580.4	472.6	377.6	71.5	345.2	140.5	1845.2	311.7
yRNA_Y_RNA_ENSG00000201933.1	7:43136331-43136443:+		55.8	78.6	64.1	307	171.1	100.3	907.8	56.7	270.7	1176.9	548.6	59.5	86.4	29.7	133.4	136.2	43.9	119.3	640.1	999.8	326.5	153.2	218.5	137.5	1181.9	432.1
yRNA_Y_RNA_ENSG00000201938.1	9:98865361-98865456:-		85.7	93.3	219.3	305.5	26.7	80.3	27.7	3.8	15.8	29.7	23	6.4	15.2	4	16.9	40.1	5.1	9.1	56.1	27.9	6.6	34.5	11.7	5.9	36.9	26.8
yRNA_Y_RNA_ENSG00000202008.1	2:202288236-202288327:+		6.2	14.2	12.7	14.1	11.3	7.5	17.3	5.5	18.6	29.6	15.1	13.6	13.9	1.4	8.5	15.7	26.3	5.1	48.3	15.9	39.3	47.9	18.2	2.8	6.6	22.3
yRNA_Y_RNA_ENSG00000202027.1	1:155092966-155093074:+		4.1	8	4.6	35.8	4.6	3.2	4.8	0.5	31	11.1	10.9	7.8	2.8	2.5	8.3	3.3	0.8	2.3	22.3	12.1	5.3	12.1	3	4	25.9	10.5
yRNA_Y_RNA_ENSG00000202072.1	7:138100225-138100319:+		10.6	30.7	34	73.4	19.7	17.9	49.9	36.9	83.5	175.1	37.4	75.9	71.6	5.1	54.6	44.8	45.1	10.5	86.7	77.7	54.2	141.3	40.4	14.6	35.2	37.6
yRNA_Y_RNA_ENSG00000202078.1	1:160295894-160296006:-		1.3	3.1	3.4	59.4	4	4.6	86.2	17.2	80.2	389.7	212.1	4.5	15.9	3.5	40.1	8.5	4.2	25.8	112.3	154.6	46.4	5.7	37.4	9.3	105.1	66.1
yRNA_Y_RNA_ENSG00000202105.1	5:122846130-122846231:-		10.6	9.9	25.6	16.4	8.3	10.8	14.5	4.1	26.3	155.1	2.3	1.3	7.9	2.3	5	25.7	2.4	14.5	92.7	101.4	3	4.8	15.6	8.9	42.6	31.2
yRNA_Y_RNA_ENSG00000202137.1	2:202673404-202673505:+		9.1	6.8	4.4	1.9	1.7	1.2	4.1	1.8	4.5	12.7	3.7	0.4	2.9	3.5	5.1	4	4.9	2.8	11.5	4.9	5.4	5.7	5.7	8.8	14.1	6.4
yRNA_Y_RNA_ENSG00000202141.1	2:183887587-183887699:-		2.5	5	2.8	16.9	6.5	3	23	2	12.9	65.7	24.7	1.2	5.2	1.3	11	16.3	0.6	6.8	21.5	50.6	22.2	13.2	11.6	2.8	71.5	24.2
yRNA_Y_RNA_ENSG00000202144.1	X:19394892-19394993:+		8	13.6	22.5	14.4	8.4	11	11.4	2.2	13	63.5	4.3	2	18.2	4.2	13.6	101.3	6.4	11.8	108.6	242.9	3.3	41.1	28	10.6	90.9	75.2
yRNA_Y_RNA_ENSG00000202211.1	15:43539878-43539979:+		7.5	6.2	7.9	8.4	5.6	11.2	33.4	7.4	24.6	156.5	8.6	2.1	6.8	1.8	7.9	43	2.4	10.6	61.3	113.2	11.3	6.1	34	5.4	36.3	59.5
yRNA_Y_RNA_ENSG00000202273.1	7:6252269-6252371:-		29.7	37.7	28.4	116.4	36	34	55.9	25.7	61.7	299.2	60.3	15	66	22.6	32.3	146.9	27.4	57.3	175.6	784.8	54.5	42.9	76.7	75.8	205.7	116.6
yRNA_Y_RNA_ENSG00000202306.1	14:93863485-93863580:-		24.7	50.3	60	127.2	29.3	22.9	61.5	39	100.8	220.9	42.9	77.6	86.1	9.2	62.1	42.1	49.5	18.6	110.3	99.4	63	168.1	45	22.9	56.1	57.9
yRNA_Y_RNA_ENSG00000202332.1	17:73428071-73428168:+		97.9	113.7	147.9	54.2	73.7	112.4	115.1	61.8	229.2	1033.6	37.7	18	54.2	33.7	72.7	302.8	24.7	97.4	561.9	806.8	71.2	80.1	208.2	78.9	260.2	648.3
yRNA_Y_RNA_ENSG00000202357.1	19:11519448-11519556:+		16	10.9	10.9	16.2	15	7.7	13.5	5.8	10.6	50.5	15.9	3.3	11.6	12.3	20.9	30.2	7.6	5.2	27.6	44.5	22.4	11.5	9.3	10.5	79.7	17.9
yRNA_Y_RNA_ENSG00000202368.1	12:97373306-97373407:-		130.1	159.4	227	104.6	111.9	181.4	384.5	79.4	409.8	1500.9	93.4	29	105.9	47.2	102.5	460.4	37.3	127.2	862	1121.4	80.8	113	395.5	124.2	683.2	710.5
yRNA_Y_RNA_ENSG00000202412.1	3:129537775-129537876:+		10.2	8.2	3.5	1.7	2.2	1.3	3.3	1.9	4.9	13.8	3.2	0.4	4.3	3.6	6.2	3.5	5.7	2.5	10.9	4.8	5.8	6.9	5.5	9.2	13.5	6.7
yRNA_Y_RNA_ENSG00000202487.1	10:128609376-128609472:+		113.6	94.2	111	177.4	31.1	111.4	613.5	21.3	256.4	416.9	228.4	23.1	172.5	97.6	136.8	423.1	66	175.4	404.2	721.3	26.3	264.1	131.6	81.7	415.8	247.7
yRNA_Y_RNA_ENSG00000202495.1	X:49935841-49935941:-		33.6	43.9	60.8	42.9	37.7	55	241.5	21.7	105.6	571.4	55.3	10.2	37.2	16.9	33.5	157.1	12.8	55.3	274.7	505.7	38	42.4	137.5	52.9	207.6	196.1
yRNA_Y_RNA_ENSG00000202533.1	5:131803839-131803949:+		17.2	24.6	14.5	31.7	24.8	5.4	20.5	7.4	29.1	48.9	13.8	5.8	16.2	8.9	22.2	13.5	7.4	8.6	35.3	15.3	17.8	18.8	10.4	20.6	180.1	28.1
yRNA_Y_RNA_ENSG00000206651.1	1:156453890-156454002:-		81	98.2	70.6	362.3	179.1	89.3	874	60.6	227.7	946.4	539.7	60.9	87.6	36.2	128.9	115	48.6	114.7	504.6	595	304.6	120.7	207.6	140.3	1035.3	346.1
yRNA_Y_RNA_ENSG00000206669.1	19:37349129-37349231:-		10.5	8.4	3.6	2.2	2.5	1.3	3.3	1.9	5.6	13.5	3.3	0.3	4.9	3.7	6	3.1	5.6	2.5	11.1	4.3	5.9	7.5	5.5	9.3	13.5	6.7
yRNA_Y_RNA_ENSG00000206699.1	8:100540054-100540155:+		2.2	4.3	3	3.4	2.2	3.7	3.6	2	5.8	23.2	1.4	0.6	1	0.6	1.9	6.1	1.6	4.7	9.8	12.6	2.9	6.9	5.5	6.3	9	10.3
yRNA_Y_RNA_ENSG00000206705.1	7:135814728-135814829:-		430.1	448.9	756.7	168.5	257.9	464.9	538.3	147.5	662.5	3157.9	151.3	46.6	254	174.4	271.7	1149.3	104.8	378	1905.5	2866.1	149.1	226.8	979	446.6	983.2	1869.9
yRNA_Y_RNA_ENSG00000206717.1	6:34789222-34789319:+		426.7	445.4	754.9	167.8	257.7	464.7	536.5	146	657.3	3149	149.3	45.7	252.5	173.2	267.8	1146.2	101.9	377	1898	2861.6	146.5	224.5	974.9	440.9	976	1863.4
yRNA_Y_RNA_ENSG00000206721.1	3:119929167-119929268:+		83.9	89.6	118.4	45.3	64.8	94.5	110.9	59.7	223.9	1021.4	36.3	17.5	50.7	29	66.7	295.4	24.1	90.8	544.3	786.1	68.9	69	204.9	72.9	260	631.9
yRNA_Y_RNA_ENSG00000206728.1	3:23315298-23315401:+		35.5	44.8	59.3	42.6	38.7	56	241.8	21.8	104.3	570.4	55.6	10.2	37.7	17	33.3	155.7	13.1	55.2	273.3	505.7	38	42.1	138.4	51.7	210.9	198.1
yRNA_Y_RNA_ENSG00000206734.1	17:45634779-45634880:+		7	7.2	10.9	9.2	9.3	4.7	76.4	3.5	6.8	43.9	16.5	1.5	6.7	3.8	7.1	24.3	3.4	13.2	34.5	75.7	9	2.8	21.2	8.6	18.1	27.3
yRNA_Y_RNA_ENSG00000206768.1	14:69610569-69610670:-		9.8	7.2	3.3	1.8	2.1	1.2	3.2	1.9	4.9	13.1	3.2	0.3	3.8	3.6	5.8	3	5.5	2.4	11.1	4.6	5.7	6.6	5.5	9.1	13.5	6.5
yRNA_Y_RNA_ENSG00000206790.1	12:100651466-100651568:-		3.9	6.2	6.8	4.1	3.6	5.7	5.2	2	6.4	29.5	1.4	0.6	1.7	0.8	2	7.7	1.9	3.8	12.3	17.7	2.9	7.5	9.4	6.9	10.4	11.3
yRNA_Y_RNA_ENSG00000206797.1	20:431307-431406:+		24.8	28.2	32.9	6.2	12.3	20.1	47	35.6	87	409.4	11.1	5.9	17.3	9.1	36.4	139.8	5.3	14.8	41.4	43.5	7.7	14.6	24.9	15	42.7	49.7
yRNA_Y_RNA_ENSG00000206805.1	17:46556459-46556560:+		9.9	9	10.1	1.6	2.5	3.6	4.9	2.1	4.9	18.1	3.9	0.9	2.7	3.6	5.1	4.6	5.2	4.4	17.8	17.1	5	5.1	5.3	8.6	14.7	15.9
yRNA_Y_RNA_ENSG00000206814.1	5:17117685-17117795:-		43.8	52.2	44.9	249	141.4	72.4	833.7	48.4	189.5	844.6	500.2	50	63.6	24.8	90.8	93	34	100.7	426	564.2	264.5	94.4	167.8	112.3	780	286.9
yRNA_Y_RNA_ENSG00000206822.1	14:64088478-64088589:+		100.3	220	165.2	510.9	295.6	252.3	1083.9	122.3	804.7	2320.3	678.7	94.2	176.9	57.7	248.4	295.8	82.2	191.3	1480.5	1791.3	633.9	296.2	494	316.5	2752	961.7
yRNA_Y_RNA_ENSG00000206824.1	17:48463506-48463607:-		682.2	586.3	1217.2	197.5	405.6	626.2	596.8	159.3	743.4	3333.1	165.5	55.3	347	268.2	425.7	1555.8	152.8	457.3	2477.5	3822.3	156.2	273.8	1208.6	542.5	1050.9	2356.7
yRNA_Y_RNA_ENSG00000206840.1	10:38283791-38283903:+		125.1	257	196.1	565.6	346.3	282.9	1105.8	132	947.3	2424.2	700	109.3	213.1	67.8	268.8	339.1	94.1	206.2	1610.9	1887.7	678.3	316.2	521.7	358.6	3182.2	1028.8
yRNA_Y_RNA_ENSG00000206846.1	15:30965953-30966046:+		648.1	572.2	1138.4	193.5	375.4	610.9	593.1	158	732.1	3326.7	164.6	53.8	331.3	240	383.7	1509.3	141.7	450.9	2440.1	3796.7	155.6	263.5	1200.5	534	1044.9	2332.8
yRNA_Y_RNA_ENSG00000206850.1	12:131391383-131391494:+		117.7	248.8	185.5	556	333.1	275.8	1102.8	130.8	934	2403.7	696.3	107.9	204.7	65.3	265.9	322	91.2	203.8	1561.8	1842	673.5	311.2	512.1	352.8	3171.4	1010.6
yRNA_Y_RNA_ENSG00000206865.1	18:54420457-54420557:-		582.1	559.6	1124.6	187.6	364	594.4	576.8	155.3	720.4	3316.2	160.1	52.6	315.1	226.7	372.8	1486.9	135.8	438.5	2427.1	3778.1	153.3	249.9	1182.6	517.5	1038	2320.4
yRNA_Y_RNA_ENSG00000206905.1	1:180488152-180488255:-		66	37.3	58.9	47.7	52.9	44.8	234.2	11.7	58.6	247.1	57.4	12.3	43	42.7	43.6	102.1	20.3	49.1	164.8	318.1	27.5	21	85	44.2	83	109.7
yRNA_Y_RNA_ENSG00000206914.1	12:123252646-123252747:+		347.3	385.2	578.3	150	219.9	394.3	518.7	139.4	622.1	2921.3	144.3	43.4	210	151.4	234.2	903.3	91.6	344.9	1547.4	2143.7	139	188.2	815.5	358.2	915.7	1527.9
yRNA_Y_RNA_ENSG00000206925.1	19:40848236-40848348:+		5.3	8.4	24.4	34.6	8.1	3.9	5	3.5	17.7	13.4	9.4	11.9	7.4	3.8	11.2	12.7	6.9	3.2	27.6	24.7	9.7	22.4	4.1	10.8	29	13.2
yRNA_Y_RNA_ENSG00000206967.1	11:108100230-108100331:-		38.1	44.3	49.1	40.1	32.3	41.8	234.7	18.6	84.1	473.7	55.2	8.3	35.1	17.9	33.7	127.2	15.7	48.4	235.6	431.6	39.6	30.6	122	47.7	188.8	162.8
yRNA_Y_RNA_ENSG00000206978.1	4:159985449-159985550:-		109	240.8	176.6	544.2	314.2	269.2	1093.4	126.7	918.3	2374.7	686	105.5	197	62.5	260.2	312.1	87.2	195.3	1527.3	1808.8	652.3	305.5	503.8	339.5	3142	995
yRNA_Y_RNA_ENSG00000206995.1	15:52454948-52455049:+		648.1	572.2	1138.5	193.5	375.4	610.9	593.2	158.1	732.1	3326.3	164.6	53.8	331.3	240	383.7	1509.3	141.7	450.9	2440.1	3796.9	155.6	263.6	1200.5	534	1045	2332.8
yRNA_Y_RNA_ENSG00000207009.1	4:1685147-1685256:-		36.4	95.3	56.3	167.2	105.1	91.4	370.5	44.2	291.2	1134	216.6	43.7	73.8	19.6	101	114.4	34.9	75.9	464.7	911.3	235.7	107.8	153	110.7	986.9	327.7
yRNA_Y_RNA_ENSG00000207024.1	11:64063509-64063610:+		665.7	584.5	1212.8	195.9	400.2	618.8	595.3	159	740.8	3335.2	165.5	54	342.9	260.3	420.6	1548.1	151.3	454.3	2478.5	3819.8	157.7	270.1	1207.1	541.6	1054.3	2353.3
yRNA_Y_RNA_ENSG00000207039.1	1:153758196-153758297:-		10.3	7.4	3.7	1.7	2.1	1.5	5.2	2.1	6.5	15.4	5.2	0.6	6.4	3.9	6.4	6.1	5.6	3.1	13.7	8.1	5.9	7.3	6.1	9.2	13.9	8.3
yRNA_Y_RNA_ENSG00000207061.1	7:155978816-155978917:-		9.7	9.9	5.9	1.7	2.3	3.3	6.9	3.1	9.4	27.5	4.5	0.4	5.1	4.5	8.6	11	5.1	2.5	12.4	8.2	5.8	7.6	7.6	9.1	14.3	7.9
yRNA_Y_RNA_ENSG00000207069.1	2:25231714-25231815:-		729.8	593.2	1229	200.7	419.5	637.1	600.5	159.4	747.9	3333.4	166.6	58.7	355.1	283.1	430.3	1563.7	162.3	461.3	2479.4	3825.1	156.7	282.8	1210.5	548	1052.5	2357.7
yRNA_Y_RNA_ENSG00000207086.1	2:9755396-9755502:+		36.2	95.1	56.8	167.3	105.9	91.8	370.3	44.1	291.4	1133.4	216.4	44.4	73.9	19.9	99.7	115.2	33.4	75.9	462.7	912.2	235.3	108.1	153	110.3	986.1	326.4
yRNA_Y_RNA_ENSG00000207101.1	8:41660867-41660968:+		82.9	87.7	117.2	44.2	63.7	92.7	109.1	58.8	217.7	1008.9	35.5	16.8	49	28.3	65.1	291.7	23.4	89.3	541.3	779.7	67.7	67.1	202	70.7	248	626.3
yRNA_Y_RNA_ENSG00000207105.1	15:49288109-49288219:-		1.4	4.4	3.3	77.7	2.7	6.1	18.8	2.9	47	85.2	90.8	2.9	5.6	2.1	17.6	7.9	0.9	13.2	66.6	33.1	24.7	2.2	18.1	6.9	36.8	25.9
yRNA_Y_RNA_ENSG00000207142.1	12:42848522-42848623:+		733	593.5	1216.3	198.7	413.7	624.7	601.1	158.6	737.7	3308.4	170.8	61.4	354.4	288	428.9	1539	168.8	457.8	2475.7	3807.7	160.2	291.4	1204	553.1	1027.7	2346.7
yRNA_Y_RNA_ENSG00000207148.1	4:122250224-122250325:-		82.8	89.2	118.1	45.1	64.7	94.5	110.5	59.6	223.5	1019.5	35.9	17.5	49.9	28.7	66.4	295	23.7	90.7	544	785.9	68.6	68.9	203.8	72.3	258.6	631.7
yRNA_Y_RNA_ENSG00000207151.1	X:11134212-11134313:-		10.9	7.7	3.3	1.6	2.2	1.1	3.1	1.8	4.5	13.2	3.2	0.3	3.9	3.4	5.8	2.9	5.2	2.3	10.8	4.3	5.8	6.4	5.5	8.9	13.3	6.5
yRNA_Y_RNA_ENSG00000207161.1	2:148229701-148229811:-		125.1	257	196.3	565.6	347.2	282.9	1105.8	131.9	947.5	2424.2	700	109.3	213.4	67.9	268.8	339.1	94.1	206.2	1611	1887.7	678.3	316.2	521.7	358.7	3182.2	1028.8
yRNA_Y_RNA_ENSG00000207207.1	2:85661630-85661742:+		69.5	77.9	97.6	425.4	215.1	111.8	982.5	65	340.5	1257.1	621.7	80.8	91.7	31.7	141.9	161.9	41.4	148.9	971	853.8	410.9	148.9	271.9	190.7	2740	469
yRNA_Y_RNA_ENSG00000207213.1	1:11059919-11060002:-		36.1	94.7	56.4	166.7	104.4	91.6	370.2	44.1	291	1133.2	216.9	43.8	73.4	19.6	99.7	113.5	33.4	75.9	462.3	910.9	234.6	108.1	153	110	985.2	326.1
yRNA_Y_RNA_ENSG00000207240.1	18:28962280-28962393:+		2.9	11.3	5.1	13.2	12.6	10.4	128.2	13.1	93	354.4	94.3	13.9	18.8	4.5	28.9	39.8	1	1.3	6	9.1	3.3	0.9	2.2	0.8	14	2.4
yRNA_Y_RNA_ENSG00000207271.1	10:36914943-36915066:-		59	77.1	61.9	329.6	172.9	101.2	916.1	57	278.1	1221.2	557.3	61.1	89.2	29.5	136.5	136.6	45.2	125.8	670.1	1026.7	339.2	155.7	227.2	141.8	1281.8	456.8
yRNA_Y_RNA_ENSG00000207281.1	19:40844966-40845071:-		10.4	8.4	3.6	2.2	2.3	1.4	4.3	1.9	5.6	22	3.3	0.3	4.3	3.6	6	4.5	5.6	4.9	15.8	10.7	7	9	6.7	9.3	17.3	12.1
yRNA_Y_RNA_ENSG00000207380.1	20:5945184-5945296:+		1.4	0.7	0.6	6.4	0.9	2.8	4.2	1.8	4.9	40.7	7.7	1.1	2.8	0	8.7	8.3	0.5	0.6	7	27.5	13.2	8	5.3	1.4	37.5	8.9
yRNA_Y_RNA_ENSG00000207383.1	2:113337061-113337161:-		536.8	545.7	1087.2	182.3	349	566.2	560.1	153.7	706.6	3289.2	157.7	51.2	303.3	213.3	345.7	1447	128.4	421.6	2379.7	3711.1	151.6	242.6	1155.7	500.8	1025.5	2293.5
yRNA_Y_RNA_ENSG00000207384.1	4:140121549-140121667:+		4.4	14.9	7.5	16.7	12.9	8.1	5.1	2.2	46.6	30.3	2.8	3.7	4.5	1.8	4.2	8.4	2.4	3.5	26.7	27.6	15.6	7	4.5	8.9	159.2	22.9
yRNA_Y_RNA_ENSG00000207386.1	2:206890317-206890421:+		674.2	583.5	1215.5	196.7	406.6	624	595.8	159.2	741	3332.5	165.2	55	344.8	263.4	422.8	1552.8	150.6	456.7	2476.7	3820.2	156.1	272.1	1207.1	540.3	1050.4	2356.6
yRNA_Y_RNA_ENSG00000207395.1	15:69698780-69698891:+		113.5	243.7	178.1	548	314.9	269.5	1094.1	126.7	919.4	2376.8	686.5	105.8	198.4	62.8	260.1	313.5	88.2	195.3	1528.2	1809.7	652.1	305	503.8	339.9	3145.6	995.9
yRNA_Y_RNA_ENSG00000207404.1	5:108227138-108227247:+		37.6	108.9	64.7	193.3	120.6	100.8	371	45.1	289.5	1131.7	216.4	43.8	73.4	19.6	99.5	113.7	34.5	77	464.7	911.3	234.9	109	153.6	111.9	981.9	326.1
yRNA_Y_RNA_ENSG00000207408.1	X:53353767-53353879:+		3	3.9	1.9	4.8	7.3	4.1	16.6	0.6	4.6	14.2	5	1.5	2.7	0.2	1.4	1.4	1.6	1.7	4.7	13.6	8.9	3.9	3.6	2	29.6	7.1
yRNA_Y_RNA_ENSG00000207481.1	4:41305254-41305354:-		53.5	49.3	79	49.7	50.1	61.7	249.2	19.8	93.6	494.7	59.3	10.1	46	31.1	47.1	176.5	17	60.8	320.8	626.3	39.8	31.6	147.2	57.1	205.2	226.1
yRNA_Y_RNA_ENSG00000207484.1	15:52176753-52176850:+		347.9	386.3	577.7	150	220.1	394.5	518.8	140.4	623.1	2921.4	144.5	43.4	211.3	151.6	234.5	904.1	92.9	344.9	1549.5	2146.5	139	188.2	816.6	358.2	915.7	1529.1
yRNA_Y_RNA_ENSG00000207494.1	10:126503527-126503631:-		128.5	268	211.9	573	350.5	291.4	1108.1	133.4	987.6	2432	705.9	113.1	214.6	67	273	382	93.2	208.4	1676.2	1992.6	683.3	319.2	526.1	360.4	3221.5	1045.9
yRNA_Y_RNA_ENSG00000207497.1	4:186631027-186631121:-		117.7	248.4	185.1	555.9	332.8	275.7	1102.7	130.8	933.9	2403.7	696.3	107.8	204.7	65	265.9	320.9	91.2	203.8	1560.3	1841.1	673.5	311.2	512.1	352.6	3170.5	1010.5
yRNA_Y_RNA_ENSG00000212174.1	1:52331305-52331381:+		17.9	10.7	22.3	24.2	20.3	9.1	105.9	9.7	15.6	103.4	27.4	2.8	15.7	14	39.7	69.1	8.3	23.4	86.9	168.1	18.4	6.8	51.9	15.7	38.1	67.6
yRNA_Y_RNA_ENSG00000212306.1	15:101178568-101178662:+		125.6	266.2	198.6	566.3	349.3	280	1104.3	131.7	951.8	2417	698.8	113.5	218.6	71.1	269.7	329.9	94.1	207.5	1584.3	1862.9	676.8	312	521.4	358.3	3189.8	1028.9
yRNA_Y_RNA_ENSG00000212325.1	10:102158109-102158203:-		0.7	2.9	1.5	13.5	2.9	1.7	3.7	2.1	7.5	11	2.5	2.6	2.1	0.5	1.9	5.5	4.6	4.1	3.6	7	2.6	51.4	2.7	3.7	7.1	2
yRNA_Y_RNA_ENSG00000212335.1	14:23321825-23321937:-		6	5.2	11.5	125.7	15	11.1	121.9	24.5	46.4	256.9	202.8	9	22.7	5	58	28.2	4.3	24.6	145	143.8	100.2	21	84.5	21.4	235.1	75.3
yRNA_Y_RNA_ENSG00000212448.1	12:96011465-96011562:+		134.5	283.1	191.7	577.5	342.2	290.2	1126.4	135.8	955.1	2508.6	722.3	111.9	228.5	71.3	304.9	326.9	91.7	221.4	1611.5	1945.6	702.8	340	520	379.1	3219.1	1097.9
yRNA_Y_RNA_ENSG00000222072.1	10:102666931-102667037:-		9.4	7.6	3.3	1.6	2.1	1.1	3.5	1.9	4.6	13	3.2	0.4	3.7	3.4	5.5	2.9	5	2.6	11.1	4.4	5.7	6.4	5.6	9.1	13.4	6.5
yRNA_Y_RNA_ENSG00000222493.1	12:2969115-2969199:+		14.5	20.1	28.5	54.4	17.4	19.1	5.7	3.1	15.8	20.6	5.6	3.9	3.2	1.8	3.8	18	9.3	9.1	12.9	27.8	5.6	133.5	6.2	12.4	16	9
yRNA_Y_RNA_ENSG00000222509.1	2:171639677-171639781:+		118.2	249.5	215.1	581.2	379.8	289.4	1095.5	135	1041	2398.5	682.1	115.1	196.8	62.2	259.8	337.4	90.3	195.3	1665.1	1841.9	664.7	325.6	554.2	355	3710.8	1028.6
yRNA_Y_RNA_ENSG00000222529.1	11:118841208-118841305:+		17.1	41.1	52	106.5	23	19.1	53.2	36.8	93.4	213.4	37	75.9	74.7	5.1	52.2	36.4	42.6	12.5	107.7	96	58.5	131.1	41.2	18.9	37.2	56.3
yRNA_Y_RNA_ENSG00000222601.1	12:120942374-120942462:-		9.4	29.2	26.4	57.4	13.6	10.1	46.1	34.4	81.3	200.5	30.7	73.4	68.8	4.3	48.3	25.3	41.7	9.8	88.8	83	55.2	131.6	40.1	15.2	27.5	43.3
yRNA_Y_RNA_ENSG00000222649.1	6:119379045-119379139:+		46.3	117.7	88.6	270.1	55.5	101	124.5	586.7	630.8	2309.4	33.5	1011	1129.1	32.6	844.3	112.7	241.6	8.3	325.9	1341.4	294.5	1387.3	844.9	69.5	338	205.5
yRNA_Y_RNA_ENSG00000222881.1	17:38547484-38547590:-		63.9	97.4	91	346.2	190.9	120.8	917.8	63.2	383.5	1332.5	552.1	67.5	98.3	30.4	146.2	168.3	53.7	128.9	748.6	1106.2	352.5	172.4	267	169.5	1720.8	492.2
yRNA_Y_RNA_ENSG00000223249.1	2:190618190-190618285:+		32.9	54.7	27.6	104.1	49.7	30.4	276.3	17.8	75.5	88	62.9	11.4	25.6	11.3	39.3	53.2	19	41.5	75	112.2	61.1	156.7	23.4	33.8	719.4	37.1
yRNA_Y_RNA_ENSG00000238426.1	X:41175741-41175842:+		118.6	62.1	157.3	76	96.1	69.5	285.5	21.4	104.9	525.7	74.7	21.8	64.7	59.2	74.4	196.1	32.2	98.6	491.1	580.9	50.9	37.8	154.4	78.1	311.4	247.8
yRNA_Y_RNA_ENSG00000238443.1	12:133815041-133815135:+		33.8	44.2	61	42.9	37.9	55.4	241.5	21.7	105.8	571.6	55.6	10.3	37.4	17	34	157.8	13.1	55.4	275.7	507.1	38	42.4	137.8	53.2	208	195.4
yRNA_Y_RNA_ENSG00000238534.1	7:6214842-6214935:-		218	260.3	469.3	133.8	215.6	324.4	442.7	77.7	444.7	1627.6	102.9	29.5	159.9	75.2	142.5	689.4	62.4	173	1374.1	1946.8	104.9	182.3	567.5	211.7	641.6	962.7
yRNA_Y_RNA_ENSG00000238845.1_yRNA_Y_RNA_ENSG00000252171.1	15:45135810-45135922:+;15:45339301-45339413:-		219.1	483.6	354.3	1088.3	631.1	538.7	2187.3	253.7	1837.4	4748.4	1372.2	211.9	394.2	126.2	521	625.9	174.8	390.8	3056.6	3619.4	1304.4	611	1007.8	680.1	6286.1	1990.3
yRNA_Y_RNA_ENSG00000239180.1	9:72926523-72926617:-		836.6	1059.9	1646.3	5315.1	901.8	822.2	19737	517.6	1318.3	5491.6	3241.3	270.7	622.2	971.6	1491.6	2559.9	380.7	1663	7476.1	11888.3	1195.3	255.5	1603	483.8	1514.1	1593.6
yRNA_Y_RNA_ENSG00000251792.1	14:50553700-50553801:+		279.7	265.3	466.5	146.1	239.3	337.8	471.5	91.5	516.2	1731.8	109.9	43.2	194.8	104.8	179.7	830.8	70.8	204.9	1458.7	2245.1	99.9	181.7	630	261.6	823.6	1041.1
yRNA_Y_RNA_ENSG00000251811.1	3:43513969-43514088:+		44.6	53.7	46.3	252.3	145	73	835.9	49.6	192	850.3	503.3	51	64.7	25.7	93.6	95.4	36.8	102	434.8	569.5	268.7	95	169.2	114.9	788.9	290.4
yRNA_Y_RNA_ENSG00000251837.1	1:93492967-93493063:-		9.5	7.7	3.9	1.7	2.1	1.3	3.2	1.8	4.4	12.9	3.2	0.3	3.5	3.4	5.4	2.8	5.3	2.4	10.7	4.4	5.6	5.8	5.6	8.9	14.2	6.5
yRNA_Y_RNA_ENSG00000251852.1	7:103073908-103074008:-		57.4	52.2	73.5	36.6	47.4	64.4	85.1	42.6	167.8	639.9	25.3	12.9	33.3	15.4	42.7	225.9	16.9	53.7	407.1	521.5	44.8	49.7	146.4	47.1	199.2	380
yRNA_Y_RNA_ENSG00000251986.1	3:41910490-41910587:-		104.6	132.9	259.9	214	121.1	140.1	418	52.6	332.4	1888.6	143.1	27.3	121.9	67.5	120.3	365.1	46.3	240.5	1396	2325.2	93.7	79.6	370.6	116.4	628.5	854.2
yRNA_Y_RNA_ENSG00000252034.1	18:43656970-43657065:-		4.3	15.7	13.1	42.9	10.8	11.1	7.1	3.1	15.5	23.2	6.6	4.8	3.2	3.2	3.3	14.5	8.8	10.8	10.6	23.3	7.3	131.9	6.7	10.4	15.5	6.9
yRNA_Y_RNA_ENSG00000252047.1	7:103075441-103075539:-		2.5	3.3	2.8	4	2.6	2	3.9	1	4.7	18	1.4	1.4	0.8	0.4	1.6	6.9	1.5	2.9	11.5	22.8	2.2	5.9	3.9	3.2	18.8	11.7
yRNA_Y_RNA_ENSG00000252106.1	6:52843956-52844053:-		9	6.7	3	1.6	2	1	3.1	1.8	4.4	12.8	3.1	0.3	3.5	3.3	5.5	2.7	5	2.2	10.7	4.2	5.6	6	6.5	8.8	13.1	6.3
yRNA_Y_RNA_ENSG00000252317.1	1:240504685-240504777:+		149.5	304.1	217.3	592.4	362.4	302.8	1125.5	138.2	963.7	2533.7	721.8	117.9	244.2	78.6	311.5	379.2	97.8	222.6	1703.9	2055.7	704.8	343.5	542.7	389.7	3259.1	1121.3
yRNA_Y_RNA_ENSG00000252522.1	14:90052006-90052105:+		173.7	92.3	247.8	121.5	155.1	111.2	359	46.2	177.1	867.5	89.7	40.6	97.9	85.9	106.7	335.5	53.7	163.3	854.9	890.9	74.4	57.2	302.2	143.2	613.5	418.4
yRNA_Y_RNA_ENSG00000252652.1	11:43352811-43352906:+		11.5	33.5	35.1	68.1	14.7	11.6	58.2	36.6	88.7	215.1	37.2	76.5	75.7	5.7	55.8	38.1	41.4	9.2	89.1	82.4	53.4	129.6	40	14.3	28.9	43.1
yRNA_Y_RNA_ENSG00000252660.1	12:63329481-63329582:+		12.3	9.4	10.8	6.7	5	1.6	4.2	1.8	7.9	16.4	3.1	0.5	4.5	3.2	6.7	6.1	5.4	3.3	18.4	10	5.5	6.3	7.8	10.8	15.5	10.7
yRNA_Y_RNA_ENSG00000252670.1	16:69814940-69815031:+		11.2	28.7	17.3	41.2	17.3	7.4	40.9	35.7	85	200.2	30.2	76.6	77.1	5.9	53.4	24.9	44.1	13.1	85.3	80.7	55.1	138	40.8	17.4	44.8	45.4
yRNA_Y_RNA_ENSG00000252742.1	2:129108403-129108501:-		2.6	5	3.1	20.6	6	4.8	14.5	5.6	20.4	34.9	10.5	3.7	5.9	1.2	8.6	7.5	5.6	3.2	25.1	9.3	11.7	5.9	5.8	10.2	129.1	15
yRNA_Y_RNA_ENSG00000252744.1	1:147802396-147802519:+		3.9	6.3	6.9	4.1	3.6	5.7	5.2	2.1	6.6	30.1	1.5	0.6	1.7	0.8	2.1	8	1.8	3.8	12.4	17.6	3	8.6	9.6	6.9	10.7	11.5
yRNA_Y_RNA_ENSG00000252759.1	2:201727875-201727970:-		29.8	69.1	96.2	151.9	24.5	45.7	195.6	61.3	182.5	369.6	108.2	122.7	113	33.8	132.1	164.2	50.9	27.3	175.9	127.1	68.3	174	51.1	31.5	56	77.1
yRNA_Y_RNA_ENSG00000252802.1	1:26920431-26920532:-		11	8.4	3.6	1.7	2.2	2.4	3.2	1.8	5.8	19.5	3.7	0.3	4.5	3.4	6.3	4.5	6.2	3.9	13.1	8.7	5.8	6.7	8	9.1	14.5	11.6
yRNA_Y_RNA_ENSG00000252919.1	14:50058954-50059055:-		34	44.7	61.1	43	38.1	55.6	253.3	22.7	111.9	579.2	61.1	11	41.3	20.6	38	168.4	13.2	55.4	276.1	508.5	38	42.7	137.9	53.3	208.3	195.4
yRNA_Y_RNA_ENSG00000261519.2	16:66583183-66585092:+		190.8	324.2	255	619.2	430.8	352.3	1161.8	144.1	992.3	2547.8	734.7	121.4	297.9	148.7	336.2	508.5	105.7	235.4	1844.3	2332.8	711.2	344.5	553.3	405.8	3291.2	1149.2
