# Supplementary material for: The Landscape of Small Non-Coding RNAs in Triple-Negative Breast Cancer
Source: Genes (Basel). 2018 Jan 10;9(1):29. doi: 10.3390/genes9010029 (PMC5793181; doi:10.3390/genes9010029)
Supplement: Supplementary file 1 [file genes-09-00029-s001.zip › TableS3_unique_sRNAs.xlsx]

## Sheet: Sheet1
Table S4. Uniques sRNAs pertaining to each TNBC subtype
TNBC Subtype	sRNA	baseMean	log2FoldChange	lfcSE	stat	pvalue	adjusted p
LAR	hsa-miR-222-3p	269413	-8.14647	0.644862	-12.6329	1.39097e-36	3.32091e-33
LAR	hsa-miR-181a-2-3p	4719.58	-8.68968	0.69018	-12.5904	2.38315e-36	3.32091e-33
LAR	hsa-miR-221-5p	4284.05	-7.69139	0.675063	-11.3936	4.50055e-30	4.18101e-27
LAR	hsa-miR-221-3p	19816.9	-6.70564	0.614434	-10.9135	9.93343e-28	6.92112e-25
M	hsa-miR-141-3p	20023.1	-7.54622	0.803013	-9.39739	5.59e-21	1.64e-17
M	hsa-miR-200c-3p	8352.4	-7.24659	0.817039	-8.86933	7.36e-19	7.19e-16
M	hsa-miR-141-5p	1536.7	-7.09057	0.798493	-8.87995	6.69e-19	7.19e-16
BL1	snoRNA_SNORD123:ENSG00000239112.1	1006.21	-8.42677	1.04056	-8.09833	5.57168e-16	1.15557e-12
LAR	hsa-miR-222-5p	706.534	-6.91292	0.87661	-7.88596	3.12119e-15	1.24268e-12
LAR	snRNA_RNU5F-1:ENSG00000199377.1	224.067	-5.18087	0.674475	-7.68134	1.57438e-14	5.48473e-12
M	hsa-miR-205-5p	63022.3	-7.63255	1.00654	-7.58293	3.38e-14	2.48e-11
M	hsa-miR-203a-3p	5895.35	-6.7469	0.902318	-7.47729	7.59e-14	3.71e-11
M	hsa-miR-375	31083.6	-7.17337	0.977219	-7.3406	2.13e-13	7.38e-11
M	hsa-miR-95-3p	190.401	-7.10477	0.968991	-7.33214	2.27e-13	7.38e-11
LAR	hsa-miR-155-5p	8940.82	-7.95123	1.0995	-7.23168	4.7704e-13	1.32951e-10
M	hsa-miR-429	6930.15	-6.22701	0.888868	-7.00556	2.46e-12	7.22e-10
M	hsa-miR-200a-3p	4359.87	-5.88734	0.895805	-6.57213	4.96e-11	1.12e-08
M	hsa-miR-200c-5p	51.1422	-6.64471	1.01665	-6.53589	6.32e-11	1.32e-08
M	hsa-miR-143-5p	86.2399	6.78211	1.0397	6.52312	6.89e-11	1.35e-08
LAR	hsa-miR-146a-5p	2226.02	-7.4178	1.13701	-6.52397	6.84705e-11	1.59023e-08
M	hsa-miR-214-3p	58.352	7.2876	1.14512	6.36404	1.97e-10	3.39e-08
LAR	hsa-miR-125b-1-3p	2592.97	-7.78468	1.22855	-6.33647	2.35082e-10	5.03981e-08
M	hsa-miR-200b-3p	59390.4	-5.67265	0.913201	-6.21183	5.24e-10	8.53e-08
LAR	hsa-miR-100-5p	33065.6	-7.48639	1.20964	-6.18894	6.05686e-10	1.20575e-07
M	hsa-miR-145-5p	181.317	6.38173	1.09365	5.83525	5.37e-09	7.5e-07
LAR	hsa-miR-584-5p	2805.16	-4.98065	0.86183	-5.77915	7.50791e-09	1.23086e-06
BL2	hsa-miR-1269b	34.8018	6.16061	1.00356	6.13876	8.31683e-10	1.72574e-06
M	hsa-miR-4664-3p	36.7245	-3.64367	0.675905	-5.3908	7.01e-08	8.23e-06
LAR	hsa-miR-138-5p	4078.48	-5.81074	1.07493	-5.40568	6.45642e-08	8.99702e-06
M	hsa-miR-200a-5p	713.748	-5.08145	0.953259	-5.33061	9.79e-08	1.06e-05
LAR	hsa-miR-100-3p	852.415	-7.11582	1.3457	-5.2878	1.23795e-07	1.56826e-05
LAR	hsa-miR-196b-5p	4461.6	-5.68014	1.0813	-5.25307	1.49588e-07	1.73709e-05
M	hsa-miR-934	89.9215	-6.09674	1.21478	-5.01881	5.2e-07	4.77e-05
M	hsa-miR-200b-5p	303.732	-5.12819	1.02822	-4.98744	6.12e-07	5.44e-05
BL2	hsa-miR-3180-3p	66.8515	4.56356	0.857633	5.32111	1.03138e-07	0.000107005
LAR	hsa-miR-486-5p	14057.7	-5.28736	1.09221	-4.84096	1.29216e-06	0.000138509
BL1	hsa-miR-1291	136.207	3.75153	0.742132	5.05507	4.30241e-07	0.00018509
BL1	hsa-miR-935	29.733	-5.14149	0.986451	-5.2121	1.86712e-07	0.00018509
LAR	hsa-miR-138-1-3p	590.729	-5.88063	1.23234	-4.7719	1.82492e-06	0.000188372
LAR	hsa-miR-29b-1-5p	48.3854	-3.52902	0.745665	-4.73271	2.21539e-06	0.000220037
LAR	hsa-miR-6772-3p	23.0293	-7.29844	1.54431	-4.72602	2.28959e-06	0.000220037
M	hsa-miR-205-3p	62.1743	-5.56127	1.19103	-4.66932	3.02e-06	0.000243699
LAR	hsa-miR-29c-3p	817.68	2.67664	0.573891	4.66403	3.10075e-06	0.00028806
BL2	hsa-miR-3180	44.7415	4.45584	0.884774	5.03613	4.75039e-07	0.000328568
LAR	hsa-miR-29a-5p	101.344	-3.2749	0.709981	-4.61265	3.9757e-06	0.000346259
LAR	hsa-miR-29a-3p	13095.8	-2.97317	0.650317	-4.57187	4.83396e-06	0.000388501
LAR	hsa-miR-486-3p	257.517	-5.12405	1.12125	-4.56993	4.87892e-06	0.000388501
LAR	hsa-miR-548ai;miRNA:hsa-miR-570-5p	3.88712	3.24887	0.719053	4.51826	6.23503e-06	0.00046965
M	hsa-miR-203a-5p	11.9288	-5.47323	1.21588	-4.50148	6.75e-06	0.000520861
LAR	hsa-miR-23b-3p	5326.14	-2.6548	0.600644	-4.41992	9.87365e-06	0.000671167
LAR	hsa-miR-181b-2-3p	17.3444	-6.95275	1.56978	-4.42911	9.46211e-06	0.000671167
M	snRNA_RNU1-120P:ENSG00000199879.1	9.97588	-4.30055	0.971035	-4.42883	9.47e-06	0.000712541
M	snRNA_RNU2-14P:ENSG00000222985.1	55.0761	2.16697	0.490214	4.42046	9.85e-06	0.00072219
LAR	snRNA_RNU4-46P:ENSG00000222750.1	184.699	2.87284	0.655738	4.38108	1.18093e-05	0.000769878
BL2	hsa-miR-3180-5p	28.9033	4.68892	0.983753	4.76636	1.87586e-06	0.000973101
LAR	hsa-miR-1271-5p	67.9437	-4.61714	1.07968	-4.27641	1.89932e-05	0.00117631
LAR	snoRNA_SNORA69:ENSG00000206622.1	2502.23	-3.62604	0.857503	-4.2286	2.35147e-05	0.00139437
M	hsa-miR-4708-3p	30.5579	-5.28561	1.2558	-4.20897	2.57e-05	0.00174982
M	hsa-miR-203b-3p	23.0792	-4.46026	1.06171	-4.20102	2.66e-05	0.00175069
M	hsa-miR-95-5p	13.0092	-4.87473	1.16104	-4.19857	2.69e-05	0.00175069
LAR	hsa-miR-31-5p	22102.2	-4.27173	1.03413	-4.13075	3.61589e-05	0.00197598
LAR	hsa-miR-2682-5p	66.5033	-5.90363	1.43157	-4.1239	3.72511e-05	0.00197873
M	hsa-miR-184	25.34	-3.68828	0.886722	-4.15946	3.19e-05	0.00203401
LAR	snRNA_RNU2-37P:ENSG00000222627.1	3501.28	-3.10877	0.759685	-4.09218	4.27339e-05	0.00220555
LAR	hsa-miR-31-3p	19.8135	-4.21622	1.03426	-4.07656	4.57067e-05	0.00227473
LAR	hsa-miR-548az-5p	26.5786	2.36633	0.581122	4.072	4.66107e-05	0.00227902
BL1	hsa-miR-448	5.591	4.15637	0.922959	4.50331	6.69043e-06	0.00231266
LAR	snRNA_RNU2-61P:ENSG00000223001.1	7221.16	-2.97259	0.735642	-4.04081	5.3268e-05	0.00251624
LAR	hsa-miR-23b-5p	11.6763	-2.99822	0.745106	-4.02388	5.72462e-05	0.00260088
LAR	hsa-miR-2277-3p	8.86974	2.50599	0.628291	3.98858	6.64704e-05	0.00285005
LAR	hsa-miR-27b-5p	2948.59	-2.75414	0.693229	-3.97292	7.09964e-05	0.00290981
M	hsa-miR-4446-3p	21.0082	-5.11366	1.26247	-4.05053	5.11e-05	0.00312252
LAR	hsa-miR-425-5p	10502.1	2.03069	0.51401	3.95069	7.79262e-05	0.00314754
LAR	snoRNA_SNORD93:ENSG00000221740.1	34690.4	-3.64793	0.928992	-3.92676	8.60968e-05	0.0033796
BL1	hsa-miR-147b	51.7153	2.62887	0.601805	4.36831	1.2521e-05	0.00342456
BL1	tRNA_tRNA-Ser-ACT-1-1	184.274	-2.61777	0.607217	-4.3111	1.62444e-05	0.00342456
BL1	snoRNA_SNORA68:ENSG00000207166.1	225.876	3.61987	0.834254	4.33905	1.43102e-05	0.00342456
BL1	snoRNA_SNORA69:ENSG00000212206.1	46.102	2.25577	0.526269	4.28635	1.8163e-05	0.00342456
LAR	hsa-miR-196a-3p	404.331	2.917	0.75207	3.87862	0.000105049	0.00401057
LAR	snRNA_RNU2-33P:ENSG00000222276.1	2260.3	-2.93715	0.759697	-3.86621	0.000110541	0.0041632
LAR	hsa-miR-137	33.1439	-5.78603	1.50122	-3.85423	0.000116096	0.00425736
M	hsa-miR-6510-3p	21.6703	-3.90269	0.982625	-3.9717	7.14e-05	0.00427148
LAR	snRNA_RNU2-48P:ENSG00000222626.1	2262.89	-2.90393	0.754972	-3.84641	0.000119863	0.00433841
LAR	snRNA_RNU2-7P:ENSG00000222726.1	1454	-3.03465	0.791061	-3.83618	0.000124961	0.00443085
LAR	hsa-miR-143-3p	16895.8	-5.37499	1.40158	-3.83494	0.000125596	0.00443085
LAR	hsa-miR-615-5p	77.0109	2.02519	0.529835	3.8223	0.000132212	0.00454908
BL1	hsa-miR-204-5p	190.573	-4.07461	0.970761	-4.19734	2.70071e-05	0.00466773
BL2	hsa-miR-204-5p	35.6316	2.75769	0.631148	4.36932	1.24632e-05	0.00517222
BL1	snRNA_RNU7-19P:ENSG00000238959.1	12.4104	2.29484	0.553777	4.14399	3.41315e-05	0.00544528
LAR	hsa-miR-3664-3p	11.9244	3.28397	0.870299	3.77338	0.000161048	0.00547366
M	snoRNA_SCARNA18:ENSG00000252139.1	115.286	1.84134	0.472751	3.89494	9.82e-05	0.00552024
LAR	hsa-miR-6881-3p	11.2959	-4.39342	1.17315	-3.74497	0.000180418	0.00605814
BL1	hsa-miR-4652-5p	8.99936	-5.17016	1.26142	-4.09867	4.15524e-05	0.00615569
BL1	RN7SKP286:ENSG00000222826.1	6.69814	2.58678	0.633852	4.08106	4.48317e-05	0.00619874
M	hsa-miR-29c-3p	817.68	-2.27115	0.5897	-3.85136	0.000117464	0.00638005
LAR	hsa-miR-618	26.8531	5.56192	1.49685	3.71576	0.000202591	0.00672169
BL1	snoRNA_SNORA11:ENSG00000221716.1	34.2514	-2.80722	0.694879	-4.03986	5.34822e-05	0.00672194
LAR	hsa-let-7a-2-3p	21.0799	-5.41641	1.46161	-3.7058	0.000210729	0.00690942
LAR	hsa-miR-15a-5p	2752.34	2.07251	0.562008	3.68769	0.000226295	0.00733353
LAR	hsa-miR-570-3p	6.00226	2.67099	0.728019	3.66884	0.000243651	0.00777617
LAR	hsa-miR-2277-5p	204.164	1.88612	0.517519	3.64455	0.000267865	0.00829488
BL1	hsa-miR-489-3p	20.6176	-4.25119	1.0724	-3.9642	7.36439e-05	0.00848542
LAR	hsa-miR-135b-3p	121.256	-4.13031	1.13777	-3.63017	0.000283238	0.00867455
BL1	snoRNA_SNORA74B:ENSG00000212402.1	294.661	-2.05529	0.523771	-3.92402	8.70819e-05	0.00950567
LAR	hsa-miR-204-5p	190.573	-4.58	1.27552	-3.5907	0.000329789	0.00981312
LAR	yRNA_Y_RNA:ENSG00000252742.1	13.0556	2.09468	0.584589	3.58316	0.000339459	0.00995866
LAR	snoRNA_SNORA52:ENSG00000199785.1	170.161	-2.40978	0.675487	-3.56747	0.00036044	0.010464
LAR	hsa-miR-615-3p	938.033	2.25087	0.637517	3.53069	0.00041448	0.01156
LAR	hsa-miR-3677-3p	85.7747	1.61049	0.456113	3.5309	0.000414153	0.01156
LAR	hsa-miR-33b-5p	188.245	2.71376	0.771181	3.51897	0.000433224	0.0118372
LAR	hsa-miR-6720-3p	12.8293	-4.97546	1.41911	-3.50603	0.000454842	0.0121057
M	hsa-miR-6842-3p	66.9619	-2.57856	0.701938	-3.67349	0.000239256	0.0123112
LAR	hsa-miR-3687	98.7731	-3.09651	0.897018	-3.452	0.00055644	0.0143592
BL1	hsa-miR-2682-5p	66.5033	-4.01714	1.06433	-3.77434	0.000160435	0.0151246
BL2	hsa-miR-375	31083.6	-3.85473	0.953582	-4.04237	5.29133e-05	0.015685
M	RN7SL587P:ENSG00000240233.2	3.64267	2.79205	0.774142	3.60665	0.000310181	0.0156855
LAR	hsa-miR-135b-5p	466.84	-3.54323	1.03728	-3.41587	0.000635785	0.0161085
LAR	hsa-miR-191-5p	228717	1.59687	0.469119	3.40398	0.000664113	0.0166746
LAR	yRNA_Y_RNA:ENSG00000199938.1	219.469	2.1525	0.63362	3.39715	0.000680917	0.0169439
M	hsa-miR-3929	72.4655	-3.16424	0.884974	-3.57552	0.000349534	0.0170864
M	hsa-miR-32-5p	73.2812	-1.78488	0.500151	-3.56869	0.00035877	0.0172504
LAR	hsa-miR-196a-5p	19888	2.62384	0.77619	3.38041	0.000723785	0.0178512
LAR	hsa-miR-5094	17.8426	1.81733	0.539025	3.37151	0.000747586	0.0182765
LAR	hsa-miR-4638-3p	14.2629	1.74424	0.519866	3.35518	0.000793132	0.0190161
LAR	yRNA_Y_RNA:ENSG00000201208.1	26.51	2.33757	0.698541	3.34636	0.000818795	0.0193388
BL1	snoRNA_SNORA48:ENSG00000209582.1	1107.6	-1.50131	0.40621	-3.69588	0.000219123	0.0197592
LAR	yRNA_Y_RNA:ENSG00000201900.1	238.773	2.04084	0.614831	3.31935	0.00090226	0.020279
LAR	hsa-miR-125b-5p	9353.69	-3.14706	0.946226	-3.32591	0.000881293	0.020279
LAR	hsa-miR-625-5p	641.159	2.12965	0.640986	3.32245	0.000892292	0.020279
BL1	snRNA_RNU7-3P:ENSG00000252244.1	9.98813	2.32745	0.635786	3.66074	0.000251487	0.0208634
BL1	hsa-miR-625-3p	248.295	-1.92332	0.524589	-3.66634	0.000246047	0.0208634
LAR	hsa-miR-4526	1.86761	5.34597	1.61889	3.30225	0.000959117	0.0212148
LAR	hsa-miR-452-5p	448.511	-3.51592	1.06719	-3.29455	0.000985779	0.0216328
LAR	hsa-miR-23a-5p	6.03775	-3.59916	1.09414	-3.28947	0.00100375	0.021855
LAR	snRNA_RNU2-36P:ENSG00000222293.1	1182.85	-1.70683	0.52	-3.28237	0.0010294	0.0222397
M	hsa-miR-3664-3p	6.10059	-2.85335	0.822619	-3.46862	0.000523146	0.0236059
M	hsa-miR-548b-5p	48.4735	-2.8174	0.813689	-3.4625	0.000535176	0.0237829
BL1	snoRNA_SNORA21:ENSG00000252699.1	29.5387	-1.97978	0.54858	-3.60891	0.000307482	0.0245276
LAR	hsa-miR-1293	17.1744	-3.97023	1.22269	-3.24714	0.00116572	0.0249913
LAR	hsa-miR-145-5p	69.1541	-5.28077	1.63196	-3.23585	0.00121283	0.0256073
M	hsa-miR-4648	3.63456	-4.37594	1.27831	-3.42323	0.000618814	0.0270893
LAR	hsa-miR-1294	17.3194	2.89459	0.902064	3.20885	0.00133268	0.0273102
LAR	hsa-miR-34b-3p	15.8661	-4.81024	1.50165	-3.20331	0.00135858	0.0276376
LAR	hsa-miR-4446-3p	86.9245	4.97384	1.56306	3.18212	0.00146201	0.0291044
LAR	hsa-miR-4645-3p	7.40579	-3.42784	1.07856	-3.17816	0.00148212	0.0292955
LAR	hsa-miR-1246	235.111	-2.90302	0.91544	-3.17117	0.00151827	0.0297001
LAR	hsa-miR-584-3p	4.70899	-5.38627	1.69909	-3.17009	0.0015239	0.0297001
BL1	hsa-miR-127-3p	394.112	-4.04288	1.14952	-3.51701	0.000436433	0.0304941
BL1	hsa-miR-449b-5p	46.2416	-2.18419	0.624588	-3.49701	0.000470497	0.0304941
BL1	hsa-miR-3129-3p	13.3673	-3.70996	1.05072	-3.53088	0.00041418	0.0304941
BL1	RN7SKP113:ENSG00000200761.1	8.68748	2.03865	0.581672	3.5048	0.000456945	0.0304941
M	snoRNA_SCARNA3:ENSG00000252906.1	449.657	-1.6653	0.49358	-3.37392	0.000741049	0.0314999
LAR	hsa-miR-4697-3p	6.59209	4.66837	1.48645	3.14062	0.0016859	0.0319632
BL1	hsa-miR-3129-5p	9.55407	-3.40232	0.979496	-3.47355	0.00051363	0.0322808
LAR	snoRNA_SNORD118:ENSG00000200463.1	3234.61	-3.36221	1.07355	-3.13187	0.00173699	0.0327094
LAR	snRNA_RNU4-78P:ENSG00000222872.1	14.0401	-3.16205	1.01682	-3.10975	0.00187244	0.03479
LAR	hsa-miR-6787-3p	5.67809	-5.33799	1.7164	-3.10999	0.00187095	0.03479
LAR	hsa-miR-7641	526.021	-2.11663	0.68196	-3.10374	0.00191092	0.0351223
LAR	hsa-miR-145-3p	46.6405	-5.02792	1.62033	-3.10303	0.00191553	0.0351223
LAR	hsa-miR-29b-2-5p	19.9777	2.08363	0.672462	3.0985	0.00194501	0.0352679
LAR	hsa-miR-4668-5p	4.16629	-3.08427	0.997779	-3.09114	0.0019939	0.0357162
LAR	snoRNA_SNORD10:ENSG00000238917.1	1554.35	-2.03006	0.657305	-3.08846	0.002012	0.0357162
M	hsa-miR-3681-5p	16.0975	3.24133	0.973137	3.33081	0.000865951	0.0357723
LAR	yRNA_Y_RNA:ENSG00000202533.1	23.3629	1.59397	0.517606	3.0795	0.00207347	0.0361172
LAR	hsa-miR-940	39.2354	1.486	0.482463	3.08004	0.00206975	0.0361172
LAR	snoRNA_SNORA25:ENSG00000207112.1	191.301	-2.52366	0.819111	-3.08098	0.00206321	0.0361172
LAR	snoRNA_SNORD99:ENSG00000221539.1	10478.5	-2.08981	0.679441	-3.07578	0.00209955	0.0363443
BL1	hsa-miR-625-5p	641.159	-1.88022	0.551641	-3.40842	0.000653414	0.0374006
LAR	hsa-miR-146a-3p	7.49317	-5.3004	1.73261	-3.0592	0.0022193	0.0379459
M	hsa-miR-548ah-3p	62.2914	2.92692	0.88915	3.29182	0.000995424	0.0394538
LAR	hsa-miR-3176	363.722	1.96734	0.646984	3.04078	0.00235964	0.0398565
M	hsa-miR-301a-3p	10395.1	-1.29035	0.393998	-3.27501	0.00105659	0.0399237
M	hsa-miR-7641	526.021	1.75315	0.53562	3.27312	0.00106368	0.0399237
BL1	hsa-miR-6842-3p	66.9619	2.12742	0.633125	3.36019	0.000778875	0.0416214
BL1	snoRNA_SCARNA7:ENSG00000238741.1	62.4906	1.93363	0.575682	3.35886	0.000782659	0.0416214
BL1	hsa-miR-138-5p	4078.48	-2.96594	0.885132	-3.35084	0.000805669	0.0417739
LAR	hsa-miR-345-5p	5268.01	1.85459	0.616881	3.0064	0.00264359	0.0433393
LAR	snoRNA_SNORD111:ENSG00000221066.1	214.619	-2.28601	0.759937	-3.00816	0.00262835	0.0433393
BL1	hsa-miR-125b-1-3p	2592.97	-3.3566	1.00695	-3.33343	0.000857824	0.0433933
LAR	snoRNA_SNORA38:ENSG00000200816.1	60.2897	-2.01251	0.669963	-3.00392	0.00266525	0.0434389
LAR	snRNA_RNU2-50P:ENSG00000222426.1	3.62066	-5.15166	1.71614	-3.00189	0.00268306	0.043475
LAR	hsa-miR-3150a-3p	2.36946	2.28449	0.76319	2.99335	0.00275937	0.043945
M	hsa-miR-194-5p	629.037	-1.70355	0.527171	-3.23149	0.00123146	0.0440474
M	hsa-miR-3127-5p	84.9287	-1.53366	0.47532	-3.22659	0.00125274	0.0442684
M	hsa-miR-142-5p	37.5211	-2.5517	0.794394	-3.21213	0.00131753	0.0454627
M	RN7SL664P:ENSG00000265078.1	5.72377	2.03061	0.632004	3.21297	0.00131371	0.0454627
M	hsa-miR-6765-3p	4.97947	-3.36105	1.05103	-3.19786	0.00138452	0.0470975
M	snoRNA_SNORA70:ENSG00000200237.1	22.2063	1.87013	0.585283	3.19526	0.00139703	0.0470975
BL1	hsa-miR-138-1-3p	590.729	-3.2479	0.983152	-3.30356	0.000954651	0.0471416
LAR	yRNA_RNY4P28:ENSG00000202151.1	27.5373	2.09523	0.709231	2.95424	0.00313445	0.0479984
BL1	tRNA_tRNA-Ser-AGA-1-1;tRNA:tRNA-Ser-AGA-2-1;tRNA:tRNA-Ser-AGA-2-2;tRNA:tRNA-Ser-AGA-2-3;tRNA:tRNA-Ser-AGA-2-4;tRNA:tRNA-Ser-AGA-2-5;tRNA:tRNA-Ser-AGA-2-6;tRNA:tRNA-Ser-AGA-3-1;tRNA:tRNA-Ser-AGA-4-1;tRNA:tRNA-Ser-AGA-5-1;tRNA:tRNA-Ser-AGA-chr11-8	1234.05	-1.23334	0.375291	-3.28636	0.0010149	0.048951
LAR	hsa-miR-375	95496.5	3.98462	1.35449	2.94179	0.00326323	0.0490996
LAR	hsa-miR-181d-5p	3688.52	-2.36132	0.803033	-2.9405	0.00327683	0.0490996
