# Supplementary material for: The Landscape of Small Non-Coding RNAs in Triple-Negative Breast Cancer
Source: Genes (Basel). 2018 Jan 10;9(1):29. doi: 10.3390/genes9010029 (PMC5793181; doi:10.3390/genes9010029)
Supplement: Supplementary file 1 [file genes-09-00029-s001.zip › TableS4_pathway.xlsx]

## Sheet: Sheet1
Table S4. Pathway analysis based on miRNAs exclusive to each TNBC subtype
TNBC Subtype	KEGG pathway	p-value
BL1	ErbB signaling pathway	1.66334e-10
BL1	Prion diseases	1.83047e-07
BL1	Glioma	1.83047e-07
BL1	Proteoglycans in cancer	9.40542e-07
BL1	Acute myeloid leukemia	1.72489e-05
BL1	Neurotrophin signaling pathway	8.12606e-05
BL1	Estrogen signaling pathway	0.000131645
BL1	Endometrial cancer	0.000152104
BL1	N-Glycan biosynthesis	0.000319956
BL1	Prostate cancer	0.000452417
BL2	Biotin metabolism	7.67913e-05
BL2	Wnt signaling pathway	0.001171
BL2	Estrogen signaling pathway	0.00144991
BL2	Signaling pathways regulating pluripotency of stem cells	0.00634867
BL2	ErbB signaling pathway	0.00938714
BL2	Calcium signaling pathway	0.00938714
BL2	Proteoglycans in cancer	0.0226964
BL2	Thyroid hormone signaling pathway	0.0367272
BL2	SNARE interactions in vesicular transport	0.0429944
BL2	cGMP-PKG signaling pathway	0.0429944
LAR	Mucin type O-Glycan biosynthesis	3.64365e-10
LAR	Proteoglycans in cancer	1.95614e-08
LAR	Hippo signaling pathway	7.80697e-08
LAR	Signaling pathways regulating pluripotency of stem cells	1.77877e-07
LAR	Morphine addiction	1.80235e-07
LAR	Lysine degradation	1.16268e-06
LAR	Pathways in cancer	1.28874e-06
LAR	Fatty acid biosynthesis	3.25243e-05
LAR	N-Glycan biosynthesis	5.63394e-05
LAR	Glioma	7.35617e-05
M	Proteoglycans in cancer	2.17689e-11
M	Axon guidance	2.36808e-10
M	Adherens junction	5.30467e-10
M	ErbB signaling pathway	6.72631e-08
M	Hippo signaling pathway	1.71062e-07
M	TGF-beta signaling pathway	2.55429e-07
M	Thyroid hormone signaling pathway	5.38742e-07
M	Renal cell carcinoma	1.3345e-06
M	Pathways in cancer	5.80303e-06
M	Wnt signaling pathway	5.84647e-06
