# Supplementary material for: The Landscape of Small Non-Coding RNAs in Triple-Negative Breast Cancer
Source: Genes (Basel). 2018 Jan 10;9(1):29. doi: 10.3390/genes9010029 (PMC5793181; doi:10.3390/genes9010029)
Supplement: Supplementary file 1 [file genes-09-00029-s001.zip › TableS5_TSG_OG.xlsx]

## Sheet: TSG_OG
Table S5. Tumor suppressor genes and oncogenes
Tumor suppressor gene	Oncogene
APC	AKT1
ARID1A	AKT2
ARID1B	ALK
ARID2	AR
ATM	BCL6
ATR	BRAF
ATRX	CCND1
AXIN1	CCNE1
BAP1	CDK4
BCOR	COL1A1
BRCA1	CTNNB1
BRCA2	EGFR
CASP8	EIF4A2
CDH1	ERBB2
CDKN1A	ERG
CDKN1B	ETV1
CDKN2A	ETV6
CHEK1	FGFR1
DAXX	FGFR2
DNMT3A	FGFR3
FAS	FLT3
FBXW7	GATA2
GATA3	H3F3A
KMT2C	HRAS
KMT2D	IDH1
MAP2K4	IDH2
MAP3K1	IL7R
MEN1	JAK1
MLH1	JAK2
MSH2	JUN
MSH6	KIT
NF1	KMT2A
NF2	KRAS
NOTCH1	MDM2
NOTCH2	MDM4
PTEN	MED12
RB1	MET
RUNX1	MYB
SETD2	MYC
SMAD2	MYCL1
SMAD4	MYCN
SMARCA4	MYD88
SMARCB1	NRAS
STK11	PDGFRA
TET2	PIK3CA
TP53	PPP2R1A
TSC1	SF3B1
TSC2	SOX2
VHL	SPOP
WT1	U2AF1
